# Supplementary material for: Gene-expression profiling of microdissected breast cancer microvasculature identifies distinct tumor vascular subtypes
Source: Breast Cancer Res. 2012 Aug 20;14(4):R120. doi: 10.1186/bcr3246 (PMC3680943; doi:10.1186/bcr3246)
Supplement: Additional file 4 — Supplementary Datasets Sheets 1 and 2. Sheet 1: List of genes differentially expressed between normal and tumor vasculature. Sheet 2A-C: Lists of genes differentially expressed between normal vasculature and A and B tumor vascular-subtype members. [file bcr3246-S4.XLS]

## Sheet: Supplementary Dataset S1
Supplementary Dataset S1. List of genes differentially expressed between normal and tumor vasculature. List is sorted by adjusted P-value. Probes with positive fold changes have higher expression in the normal vasculature.
Probe name	Fold change	Adjusted P-value	Gene symbol	Gene name
A_23_P57417	-11.1	2.64e-08	MMP11	matrix metallopeptidase 11 (stromelysin 3)
A_23_P24843	-4.15	4.18e-06	MICAL2	microtubule associated monoxygenase, calponin and LIM domain containing 2
A_24_P275073	-5.23	5.04e-05	ADAMTS14	ADAM metallopeptidase with thrombospondin type 1 motif, 14
A_23_P130194	-2.57	0.000194	PYCR1	pyrroline-5-carboxylate reductase 1
A_23_P200477	-3.34	0.000269	ACBD3	acyl-Coenzyme A binding domain containing 3
A_24_P399341	13.65	0.000294	A_24_P399341	NA
A_24_P211565	-4.85	0.000294	C1QTNF6	C1q and tumor necrosis factor related protein 6
A_23_P67288	-1.86	0.000363	CALR	calreticulin
A_23_P201551	-5.83	0.000437	VAV3	vav 3 guanine nucleotide exchange factor
A_23_P69738	-5.16	0.000437	RASL11B	RAS-like, family 11, member B
A_24_P264943	-3.75	0.000437	COMP	cartilage oligomeric matrix protein
A_24_P229884	-4.95	0.000512	BC022385	hypothetical gene supported by BC022385; BC035868; BC048326
A_32_P115087	9.52	0.000538	THC2313533	NA
A_23_P31073	-10.64	0.000548	MYB	v-myb myeloblastosis viral oncogene homolog (avian)
A_24_P871940	6.57	0.000591	THC2340695	NA
A_23_P21966	-2.61	0.000622	NSD1	nuclear receptor binding SET domain protein 1
A_23_P153745	-4.21	0.000628	IFI30	interferon, gamma-inducible protein 30
A_23_P213424	-9.88	0.00067	ENC1	ectodermal-neural cortex (with BTB-like domain)
A_23_P28434	-3.02	0.00067	VAMP8	vesicle-associated membrane protein 8 (endobrevin)
A_23_P94591	-2.73	0.00067	TMEM141	transmembrane protein 141
A_23_P96590	4.01	0.00078	GPRASP1	G protein-coupled receptor associated sorting protein 1
A_23_P158725	-2.28	0.000855	SLC16A3	solute carrier family 16, member 3 (monocarboxylic acid transporter 4)
A_32_P154911	-7.25	0.000878	PRR15	proline rich 15
A_23_P100632	-2.86	0.000878	HN1	hematological and neurological expressed 1
A_32_P5480	-3.55	0.000878	LASS6	LAG1 homolog, ceramide synthase 6
A_23_P36364	-1.69	0.000878	THY1	Thy-1 cell surface antigen
A_23_P257111	-4	0.000878	FBP1	fructose-1,6-bisphosphatase 1
A_23_P207520	-2.94	0.000878	COL1A1	collagen, type I, alpha 1
A_23_P91081	-9.07	0.000878	TACSTD1	tumor-associated calcium signal transducer 1
A_23_P379475	-3.25	0.000878	DHCR24	24-dehydrocholesterol reductase
A_23_P413641	-4.01	0.000951	PREX1	phosphatidylinositol 3,4,5-trisphosphate-dependent RAC exchanger 1
A_32_P116556	-6.05	0.00108	ZNF469	zinc finger protein 469
A_23_P124084	-3.22	0.00117	LOXL1	lysyl oxidase-like 1
A_23_P434900	-3.66	0.00119	HN1L	hematological and neurological expressed 1-like
A_23_P501538	9.96	0.00121	HOXA3	homeobox A3
A_32_P203528	2.11	0.00131	SYCE2	synaptonemal complex central element protein 2
A_24_P181585	-4.72	0.00131	LRRC59	leucine rich repeat containing 59
A_32_P169131	-2.02	0.00131	ALG1	asparagine-linked glycosylation 1 homolog (S. cerevisiae, beta-1,4-mannosyltransferase)
A_32_P129752	-2.51	0.00131	TMEM30B	transmembrane protein 30B
A_23_P202448	9.17	0.00134	CXCL12	chemokine (C-X-C motif) ligand 12 (stromal cell-derived factor 1)
A_23_P107421	-3.13	0.00134	TK1	thymidine kinase 1, soluble
A_24_P217848	-2.26	0.00134	HIST1H2AK	histone cluster 1, H2ak
A_24_P378987	-2.87	0.00134	DHRSX	dehydrogenase/reductase (SDR family) X-linked
A_24_P123601	-4.57	0.00172	DDR1	discoidin domain receptor family, member 1
A_24_P168925	5.3	0.00174	CHRDL1	chordin-like 1
A_23_P103981	-3.24	0.00175	HIST2H2AA	histone cluster 2, H2aa3
A_24_P876522	-3.19	0.00175	AK022110	similar to RIKEN cDNA 2310016C16
A_23_P140427	-3.77	0.00175	EVL	Enah/Vasp-like
A_23_P144877	-3.67	0.00175	ATOX1	ATX1 antioxidant protein 1 homolog (yeast)
A_23_P27795	-2.79	0.00175	SPINT2	serine peptidase inhibitor, Kunitz type, 2
A_24_P149124	-5.67	0.00202	C5orf13	chromosome 5 open reading frame 13
A_23_P79842	-2.8	0.00207	PIGT	phosphatidylinositol glycan anchor biosynthesis, class T
A_23_P30163	8.5	0.00207	FLJ13197	hypothetical FLJ13197
A_23_P315933	-2.39	0.00207	ABHD11	abhydrolase domain containing 11
A_23_P380848	-3.37	0.00207	TXNL5	thioredoxin domain containing 17
A_23_P113471	-9.44	0.00207	FAAH2	fatty acid amide hydrolase 2
A_23_P205031	-3.01	0.00207	COL4A2	collagen, type IV, alpha 2
A_23_P59045	-2.79	0.0021	HIST1H2AE	histone cluster 1, H2ae
A_24_P724153	2.2	0.00225	BQ015409	NA
A_32_P127153	-5.47	0.00235	SORD	sorbitol dehydrogenase
A_23_P56746	-6.73	0.00235	FAP	fibroblast activation protein, alpha
A_23_P57089	-2.03	0.00235	TMEPAI	transmembrane, prostate androgen induced RNA
A_23_P102258	-2.9	0.00235	MRPL53	mitochondrial ribosomal protein L53
A_23_P40295	-3.64	0.00246	C20orf103	chromosome 20 open reading frame 103
A_24_P297539	-12.3	0.00246	UBE2C	ubiquitin-conjugating enzyme E2C
A_23_P165636	-2.59	0.00267	CAPG	capping protein (actin filament), gelsolin-like
A_24_P414269	-1.86	0.00276	ALG3	NA
A_23_P217643	2.91	0.00284	F8	coagulation factor VIII, procoagulant component (hemophilia A)
A_23_P120883	-4.39	0.00297	HMOX1	heme oxygenase (decycling) 1
A_23_P8185	-3.09	0.003	TCTEL1	dynein, light chain, Tctex-type 1
A_23_P156739	-3.1	0.00301	C6orf125	chromosome 6 open reading frame 125
A_24_P397928	-2.27	0.00304	CTSB	cathepsin B
A_32_P101031	-3.42	0.0035	LYPD1	LY6/PLAUR domain containing 1
A_23_P167168	4.63	0.00354	IGJ	immunoglobulin J polypeptide, linker protein for immunoglobulin alpha and mu polypeptides
A_24_P287503	-2.64	0.00358	ZFYVE1	zinc finger, FYVE domain containing 1
A_23_P136753	1.63	0.00381	THC2275252	NA
A_23_P119562	4.74	0.0041	DF	complement factor D (adipsin)
A_23_P8900	-8.12	0.00429	COX6C	cytochrome c oxidase subunit VIc
A_23_P401675	-1.82	0.00432	MARVELD2	MARVEL domain containing 2
A_23_P312181	-2.96	0.00441	TCEB2	transcription elongation factor B (SIII), polypeptide 2 (18kDa, elongin B)
A_23_P202810	-5.24	0.00441	OVOL1	ovo-like 1(Drosophila)
A_23_P391689	-2.26	0.00441	STXBP2	syntaxin binding protein 2
A_23_P404667	-6.13	0.00466	BIK	BCL2-interacting killer (apoptosis-inducing)
A_23_P153757	-2.8	0.00466	LSM4	LSM4 homolog, U6 small nuclear RNA associated (S. cerevisiae)
A_23_P158593	-3.84	0.00466	COL5A1	collagen, type V, alpha 1
A_24_P20630	-5.35	0.00472	LEF1	lymphoid enhancer-binding factor 1
A_32_P217261	-2.64	0.00472	AK023660	NA
A_23_P11806	-6.38	0.00481	COL11A1	collagen, type XI, alpha 1
A_24_P139152	-5.41	0.00493	AL359062	NA
A_23_P115022	-3.2	0.00493	TMEM125	transmembrane protein 125
A_23_P308519	-3.08	0.00493	SLC9A3R1	solute carrier family 9 (sodium/hydrogen exchanger), member 3 regulator 1
A_24_P373562	-3.38	0.00561	CENTA2	centaurin, alpha 2
A_23_P77493	-2.86	0.00564	TUBB3	tubulin, beta 3
A_23_P334990	-3.18	0.00571	SDS3	suppressor of defective silencing 3 homolog (S. cerevisiae)
A_24_P179903	-2.48	0.00587	AK2	adenylate kinase 2
A_23_P144096	-5.19	0.00591	CISH	cytokine inducible SH2-containing protein
A_23_P71946	-6.84	0.00591	BSPRY	B-box and SPRY domain containing
A_23_P27994	-2.4	0.00591	TYROBP	TYRO protein tyrosine kinase binding protein
A_24_P131622	3.31	0.00591	TU3A	family with sequence similarity 107, member A
A_23_P218369	3.69	0.00592	CCL15	chemokine (C-C motif) ligand 15
A_23_P76914	-2.31	0.00593	SIX1	SIX homeobox 1
A_24_P356218	-2.47	0.00605	ARL6IP	ADP-ribosylation factor-like 6 interacting protein 1
A_23_P160377	-4.75	0.00619	DNALI1	dynein, axonemal, light intermediate chain 1
A_24_P109661	-3.56	0.00628	A_24_P109661	NA
A_24_P166407	-2.76	0.00637	HIST1H4B	histone cluster 1, H4b
A_23_P20502	-2.26	0.00644	SLC39A4	solute carrier family 39 (zinc transporter), member 4
A_23_P70445	-3.91	0.0065	HIST1H3E	histone cluster 1, H3e
A_32_P187349	3.33	0.00653	THC2415323	NA
A_23_P17575	-2.56	0.0066	AHCY	S-adenosylhomocysteine hydrolase
A_24_P637982	-3.22	0.0066	FLJ45459	chromosome 1 open reading frame 122
A_23_P66798	-3.49	0.00662	KRT19	keratin 19
A_23_P48056	-3.39	0.00663	CKAP4	cytoskeleton-associated protein 4
A_23_P501831	2.46	0.00684	C5orf4	chromosome 5 open reading frame 4
A_23_P205057	-3.23	0.00684	PCDH17	NA
A_23_P96383	2.95	0.00684	SRPX	sushi-repeat-containing protein, X-linked
A_23_P401106	1.82	0.00698	PDE2A	phosphodiesterase 2A, cGMP-stimulated
A_23_P214487	-3.19	0.00701	HIST1H4C	histone cluster 1, H4c
A_23_P372234	-5.52	0.00705	CA12	carbonic anhydrase XII
A_23_P62807	-2.37	0.00715	CGI-49	saccharopine dehydrogenase (putative)
A_23_P81859	-2.33	0.00723	HIST1H2AH	histone cluster 1, H2ah
A_23_P122443	-2.27	0.00723	HIST1H1C	histone cluster 1, H1c
A_23_P71727	-2.66	0.00746	CKS2	CDC28 protein kinase regulatory subunit 2
A_23_P386241	-2.76	0.00771	FAM110A	family with sequence similarity 110, member A
A_24_P135801	-3.07	0.00783	CR593845	similar to Histone H3.3
A_23_P103433	-2.55	0.00814	NOR1	chromosome 1 open reading frame 102
A_23_P45185	4.24	0.00814	FIGF	c-fos induced growth factor (vascular endothelial growth factor D)
A_23_P161507	-6.83	0.0082	MTL5	metallothionein-like 5, testis-specific (tesmin)
A_23_P164057	6	0.0082	MFAP4	microfibrillar-associated protein 4
A_23_P102000	-4.21	0.0082	CXCR4	chemokine (C-X-C motif) receptor 4
A_23_P117852	-3.8	0.0082	KIAA0101	KIAA0101
A_23_P70480	-2.58	0.0082	HIST1H4L	histone cluster 1, H4l
A_24_P535256	-3.48	0.0082	AK001903	NA
A_23_P169137	-3.12	0.0082	NINJ1	ninjurin 1
A_23_P422831	3.02	0.00831	C9orf61	chromosome 9 open reading frame 61
A_23_P39364	-1.85	0.00843	HOMER3	homer homolog 3 (Drosophila)
A_24_P175347	-3.09	0.00843	DERL1	Der1-like domain family, member 1
A_23_P94103	2.46	0.0086	SCARA5	scavenger receptor class A, member 5 (putative)
A_23_P355295	2.52	0.0086	FMO2	flavin containing monooxygenase 2 (non-functional)
A_23_P395493	-2.7	0.0086	CFLP1	cofilin pseudogene 1
A_32_P28872	-2.38	0.0086	TALDO1	transaldolase 1
A_23_P43255	-3.15	0.0086	FAM49B	family with sequence similarity 49, member B
A_23_P208880	-3.34	0.00882	UHRF1	ubiquitin-like, containing PHD and RING finger domains, 1
A_23_P12463	-2.01	0.00886	QSCN6	quiescin Q6 sulfhydryl oxidase 1
A_24_P221206	-2.37	0.00899	TRAPPC5	trafficking protein particle complex 5
A_23_P120845	-2.87	0.009	XBP1	X-box binding protein 1
A_24_P870509	5.01	0.009	AF086261	hypothetical LOC644192
A_23_P395374	-2.28	0.009	HIST1H4D	histone cluster 1, H4d
A_23_P371824	-2.2	0.00914	TUFT1	tuftelin 1
A_32_P99171	-3.62	0.00954	CHST11	carbohydrate (chondroitin 4) sulfotransferase 11
A_23_P100001	-2.24	0.00954	LOC400451	hypothetical gene supported by AK075564; BC060873
A_24_P315306	-2.76	0.00954	LOC162073	hypothetical protein LOC162073
A_23_P62021	-3.43	0.00956	THBS2	thrombospondin 2
A_24_P155378	-2.55	0.00957	PRDX5	peroxiredoxin 5
A_23_P12514	-2.64	0.00957	RHOC	ras homolog gene family, member C
A_23_P56314	-2.45	0.00957	UQCR	ubiquinol-cytochrome c reductase, 6.4kDa subunit
A_24_P944154	3.78	0.00957	MCTP2	multiple C2 domains, transmembrane 2
A_23_P12989	-3	0.00969	PRDX5	peroxiredoxin 5
A_24_P389959	-1.67	0.00997	COPZ1	coatomer protein complex, subunit zeta 1
A_23_P4649	-4.26	0.00997	APOC1	apolipoprotein C-I
A_24_P165965	-2.07	0.00998	TUSC2	tumor suppressor candidate 2
A_24_P40165	-2.27	0.00999	PIGT	phosphatidylinositol glycan anchor biosynthesis, class T
A_23_P29067	-2.05	0.01	TMPRSS2	transmembrane protease, serine 2
A_23_P27023	-4.87	0.0107	RAB11FIP4	RAB11 family interacting protein 4 (class II)
A_23_P27147	-2.59	0.0107	ANAPC11	APC11 anaphase promoting complex subunit 11 homolog (yeast)
A_23_P115064	-2.23	0.0107	CRABP2	cellular retinoic acid binding protein 2
A_32_P10856	-2.7	0.0107	THC2441239	NA
A_23_P33196	-5.16	0.0107	COL5A2	collagen, type V, alpha 2
A_23_P63017	-2.11	0.0107	LGALS8	lectin, galactoside-binding, soluble, 8 (galectin 8)
A_23_P358555	-2.27	0.0107	LSMD1	LSM domain containing 1
A_23_P51787	3.53	0.0109	AMPD1	adenosine monophosphate deaminase 1 (isoform M)
A_23_P6344	-2.12	0.0111	SDF2L1	stromal cell-derived factor 2-like 1
A_23_P52986	2	0.0112	VWCE	von Willebrand factor C and EGF domains
A_23_P56256	-2.86	0.0115	POLR2I	polymerase (RNA) II (DNA directed) polypeptide I, 14.5kDa
A_23_P72537	-2.01	0.0115	PDCD8	apoptosis-inducing factor, mitochondrion-associated, 1
A_23_P15493	-2.59	0.0116	PTRH2	peptidyl-tRNA hydrolase 2
A_23_P24716	-4.27	0.0117	HSPA5BP1	transmembrane protein 132A
A_23_P130027	-5.35	0.0117	EPN3	epsin 3
A_23_P308763	-2.05	0.0122	FARP1	FERM, RhoGEF (ARHGEF) and pleckstrin domain protein 1 (chondrocyte-derived)
A_23_P210920	-2.09	0.0123	GSS	glutathione synthetase
A_32_P57854	-2.62	0.0123	AL049447	NA
A_23_P64343	-2.69	0.0123	TIMM10	translocase of inner mitochondrial membrane 10 homolog (yeast)
A_23_P111037	-3.22	0.0125	HIST1H3A	histone cluster 1, H3a
A_23_P166686	2.56	0.0125	AMOTL2	angiomotin like 2
A_23_P132216	-2.31	0.0126	SNRPD3	small nuclear ribonucleoprotein D3 polypeptide 18kDa
A_23_P51346	-1.72	0.0126	MGC33867	KIAA2013
A_23_P86100	-4.7	0.0127	KARCA1	kelch domain containing 9
A_23_P101131	-8.12	0.0129	GRP	gastrin-releasing peptide
A_32_P112546	-2.32	0.0132	A_32_P112546	NA
A_23_P54728	-2.86	0.0133	MGC2494	chromosome 16 open reading frame 24
A_23_P122924	-1.97	0.0136	INHBA	inhibin, beta A
A_23_P92602	4.86	0.0137	ABCA11	ATP-binding cassette, sub-family A (ABC1), member 11 (pseudogene)
A_23_P250462	-2.85	0.0137	ATP6AP1	ATPase, H+ transporting, lysosomal accessory protein 1
A_24_P209710	1.92	0.014	C9orf61	chromosome 9 open reading frame 61
A_23_P54816	-2.3	0.014	ATP6V0C	ATPase, H+ transporting, lysosomal 16kDa, V0 subunit c
A_24_P110601	-2.47	0.0141	A_24_P110601	NA
A_23_P167256	3.46	0.0142	PHF17	PHD finger protein 17
A_23_P107994	-2.01	0.0142	TMEM160	transmembrane protein 160
A_23_P205489	-2.97	0.0142	SLC7A8	solute carrier family 7 (cationic amino acid transporter, y+ system), member 8
A_24_P756494	3.16	0.0143	AK057923	hypothetical protein LOC730057
A_23_P44674	-2.93	0.0143	CRIP1	cysteine-rich protein 1 (intestinal)
A_23_P88849	2.14	0.0143	RRAD	Ras-related associated with diabetes
A_24_P234871	-2.13	0.0145	A_24_P234871	NA
A_24_P406301	-2.81	0.0145	NDUFB2	NADH dehydrogenase (ubiquinone) 1 beta subcomplex, 2, 8kDa
A_23_P150407	-1.61	0.0145	CREB3L1	cAMP responsive element binding protein 3-like 1
A_23_P54297	-2.27	0.0145	EIF3J	eukaryotic translation initiation factor 3, subunit J
A_32_P151544	-3.09	0.0154	KRT18	keratin 18
A_24_P169873	3.94	0.0158	IGHA2	immunoglobulin heavy constant alpha 2 (A2m marker)
A_23_P353742	-4.34	0.0158	FLJ20294	hypothetical protein FLJ20294
A_23_P64919	3.79	0.016	FLJ22655	hypothetical protein FLJ22655
A_23_P126593	-2.27	0.0161	S100A11	S100 calcium binding protein A11
A_24_P319364	-2.18	0.0161	F11R	F11 receptor
A_24_P80181	-1.85	0.0161	TMEM127	transmembrane protein 127
A_23_P137856	-3.46	0.0163	MUC1	mucin 1, cell surface associated
A_23_P167212	-3.29	0.0163	QDPR	quinoid dihydropteridine reductase
A_23_P333552	-1.83	0.0163	GGN	NA
A_23_P121702	-2.39	0.0165	OCIAD2	OCIA domain containing 2
A_23_P72697	1.91	0.0166	LOC338328	high density lipoprotein-binding protein
A_23_P350059	-2.08	0.0166	PDE4DIP	phosphodiesterase 4D interacting protein (myomegalin)
A_23_P120364	-2.39	0.0166	C20orf149	chromosome 20 open reading frame 149
A_24_P109214	-4.54	0.0166	APOC1	apolipoprotein C-I
A_32_P174214	-2.68	0.0167	BU595528	NA
A_23_P30799	-3.34	0.0169	HIST1H3F	histone cluster 1, H3f
A_24_P193295	-3.29	0.0169	RAB15	RAB15, member RAS onocogene family
A_24_P325992	2.89	0.0169	LIFR	leukemia inhibitory factor receptor alpha
A_23_P2554	-3.44	0.017	KIAA0152	KIAA0152
A_23_P58266	-4.4	0.017	S100P	S100 calcium binding protein P
A_24_P610945	2.41	0.017	ENST00000311197	NA
A_24_P19410	2.24	0.017	CBX7	chromobox homolog 7
A_23_P117955	-2.39	0.017	APRT	adenine phosphoribosyltransferase
A_23_P333484	-2.26	0.017	HIST1H3H	histone cluster 1, H3h
A_23_P214627	-2.41	0.0173	AIF1	allograft inflammatory factor 1
A_23_P348298	-2.62	0.018	SHD1	SAC3 domain containing 1
A_23_P73787	2.63	0.018	NUDT10	nudix (nucleoside diphosphate linked moiety X)-type motif 10
A_23_P164089	-2.87	0.018	RFFL	ring finger and FYVE-like domain containing 1
A_23_P1331	-3.65	0.018	COL13A1	collagen, type XIII, alpha 1
A_23_P71644	-1.83	0.0184	FANCG	Fanconi anemia, complementation group G
A_23_P57736	-2.13	0.0184	CMTM6	CKLF-like MARVEL transmembrane domain containing 6
A_24_P330009	-2.6	0.0184	POLR2L	polymerase (RNA) II (DNA directed) polypeptide L, 7.6kDa
A_23_P84344	-1.39	0.0184	SIGIRR	single immunoglobulin and toll-interleukin 1 receptor (TIR) domain
A_23_P211212	-2.82	0.019	COL18A1	collagen, type XVIII, alpha 1
A_23_P153026	-2.56	0.0195	GAA	glucosidase, alpha; acid (Pompe disease, glycogen storage disease type II)
A_23_P156284	-2.01	0.0195	DBN1	drebrin 1
A_32_P101301	-1.7	0.0195	USP39	ubiquitin specific peptidase 39
A_24_P166042	1.62	0.0195	IMPDH2	IMP (inosine monophosphate) dehydrogenase 2
A_23_P125420	-2.23	0.0197	ATP5I	ATP synthase, H+ transporting, mitochondrial F0 complex, subunit E
A_23_P168014	-2.22	0.0199	HIST1H2AJ	histone cluster 1, H2aj
A_23_P1331	-2.89	0.0203	COL13A1	collagen, type XIII, alpha 1
A_23_P253434	-1.61	0.0206	FNDC3B	fibronectin type III domain containing 3B
A_32_P209582	2.66	0.0206	THC2318614	NA
A_23_P118894	-3.31	0.0208	ATAD4	ATPase family, AAA domain containing 4
A_23_P18903	-3.64	0.0208	HAVCR2	hepatitis A virus cellular receptor 2
A_32_P53486	-1.98	0.0208	BOLA2B	bolA homolog 2B (E. coli)
A_23_P394216	-2.67	0.0208	KIAA0329	KIAA0329
A_24_P273157	-3.3	0.021	OBSCN	obscurin, cytoskeletal calmodulin and titin-interacting RhoGEF
A_23_P5903	3.3	0.0212	SLCO4A1	solute carrier organic anion transporter family, member 4A1
A_23_P143348	-2.6	0.0212	OVOL2	ovo-like 2 (Drosophila)
A_24_P945283	-2.45	0.0212	DLG3	discs, large homolog 3 (neuroendocrine-dlg, Drosophila)
A_23_P139881	-2.78	0.0214	CCND2	cyclin D2
A_32_P18258	-2.37	0.0221	TALDO1	transaldolase 1
A_24_P212152	-2.09	0.0222	FAM128B	family with sequence similarity 128, member B
A_23_P152235	-3	0.0226	IRX3	iroquois homeobox 3
A_23_P3193	-2.05	0.0227	GOLGA5	golgi autoantigen, golgin subfamily a, 5
A_23_P167970	-1.48	0.0228	FRS3	fibroblast growth factor receptor substrate 3
A_24_P310864	-2.61	0.0232	CCDC24	coiled-coil domain containing 24
A_24_P915007	-2.16	0.0236	BTBD14B	BTB (POZ) domain containing 14B
A_23_P125233	2.62	0.0238	CNN1	calponin 1, basic, smooth muscle
A_23_P103661	-2.62	0.0238	YY1AP1	YY1 associated protein 1
A_23_P255016	-1.93	0.0238	UGCGL1	UDP-glucose ceramide glucosyltransferase-like 1
A_23_P91769	-3.09	0.0238	NDUFA6	NADH dehydrogenase (ubiquinone) 1 alpha subcomplex, 6, 14kDa
A_23_P126474	-2.31	0.0238	SSR2	signal sequence receptor, beta (translocon-associated protein beta)
A_23_P250671	-2.31	0.024	GPX1	glutathione peroxidase 1
A_23_P52336	-2.12	0.0241	UNC5B	unc-5 homolog B (C. elegans)
A_32_P127501	2.27	0.0242	AV753543	NA
A_23_P156687	-2.89	0.0242	BF	complement factor B
A_23_P1331	-3.88	0.0243	COL13A1	collagen, type XIII, alpha 1
A_23_P124035	-2.12	0.0245	MRPL14	mitochondrial ribosomal protein L14
A_23_P115356	-2.42	0.0245	AKR7A2	aldo-keto reductase family 7, member A2 (aflatoxin aldehyde reductase)
A_24_P257224	5.62	0.0245	TPO	thyroid peroxidase
A_23_P48936	1.96	0.0246	SMAD3	SMAD family member 3
A_23_P1331	-3.51	0.0246	COL13A1	collagen, type XIII, alpha 1
A_23_P47226	-1.55	0.0247	YIF1	Yip1 interacting factor homolog A (S. cerevisiae)
A_23_P156708	1.94	0.0248	TNXB	tenascin XB
A_23_P2793	-2.7	0.025	ALOX5AP	arachidonate 5-lipoxygenase-activating protein
A_23_P68866	-1.66	0.0252	UCRC	ubiquinol-cytochrome c reductase complex (7.2 kD)
A_32_P171061	-3.29	0.0253	ASCL2	achaete-scute complex homolog 2 (Drosophila)
A_24_P323835	-3.57	0.0256	H3F3A	H3 histone, family 3A
A_23_P312132	-2.7	0.0257	ITGAX	integrin, alpha X (complement component 3 receptor 4 subunit)
A_23_P52639	-2.06	0.026	COX8A	cytochrome c oxidase subunit 8A (ubiquitous)
A_23_P3221	-2.15	0.026	SQRDL	sulfide quinone reductase-like (yeast)
A_24_P103803	-2.48	0.026	B4GALT1	UDP-Gal:betaGlcNAc beta 1,4- galactosyltransferase, polypeptide 1
A_23_P86917	-2.31	0.0261	FADD	Fas (TNFRSF6)-associated via death domain
A_24_P727884	-2	0.0261	G2	chromosome 11 open reading frame 41
A_32_P198282	4.61	0.0266	THC2381045	NA
A_23_P156880	-2.26	0.0267	ENPP1	ectonucleotide pyrophosphatase/phosphodiesterase 1
A_23_P1331	-2.77	0.0267	COL13A1	collagen, type XIII, alpha 1
A_23_P103149	-1.88	0.0268	ACO2	aconitase 2, mitochondrial
A_23_P163647	-2.35	0.0268	DCI	dodecenoyl-Coenzyme A delta isomerase (3,2 trans-enoyl-Coenzyme A isomerase)
A_23_P166779	3.46	0.0269	LOH3CR2A	loss of heterozygosity, 3, chromosomal region 2, gene A
A_23_P104651	-3.16	0.0269	CDCA5	cell division cycle associated 5
A_23_P50807	-1.87	0.0272	MRPS12	mitochondrial ribosomal protein S12
A_23_P79978	-1.94	0.0272	SLC24A3	solute carrier family 24 (sodium/potassium/calcium exchanger), member 3
A_24_P173823	-2.1	0.0273	PBX1	pre-B-cell leukemia homeobox 1
A_23_P133694	-1.71	0.0273	SLC29A1	solute carrier family 29 (nucleoside transporters), member 1
A_32_P16323	-5.87	0.0273	P704P	prostate-specific P704P
A_23_P93623	-1.76	0.0273	ATP6V1F	ATPase, H+ transporting, lysosomal 14kDa, V1 subunit F
A_23_P145863	-1.6	0.0274	S100A11	S100 calcium binding protein A11
A_23_P129614	-2.51	0.0274	CPSF5	nudix (nucleoside diphosphate linked moiety X)-type motif 21
A_23_P117225	1.84	0.0274	ERCC5	excision repair cross-complementing rodent repair deficiency, complementation group 5
A_23_P21882	-2.44	0.0274	A_23_P21882	NA
A_24_P236799	-4.38	0.0276	RAB31	RAB31, member RAS oncogene family
A_23_P91619	-2.81	0.0281	MIF	macrophage migration inhibitory factor (glycosylation-inhibiting factor)
A_24_P247823	4.48	0.0281	AK090480	NA
A_23_P62731	-2.1	0.0281	MRPS14	mitochondrial ribosomal protein S14
A_23_P71017	-3.29	0.0281	CLDN3	claudin 3
A_23_P29555	-2.05	0.0283	SEC13	SEC13 homolog (S. cerevisiae)
A_23_P1331	-3.28	0.0284	COL13A1	collagen, type XIII, alpha 1
A_24_P244916	-2.82	0.0284	SERF2	small EDRK-rich factor 2
A_24_P202555	-3.8	0.0288	SIPA1L3	signal-induced proliferation-associated 1 like 3
A_32_P202502	5.25	0.0291	EFHA2	EF-hand domain family, member A2
A_23_P49708	-1.97	0.0291	GRN	granulin
A_24_P196704	2.06	0.0291	MLL5	myeloid/lymphoid or mixed-lineage leukemia 5 (trithorax homolog, Drosophila)
A_24_P867868	-2.22	0.0291	BX537532	hypothetical protein LOC550643
A_23_P116286	-2.93	0.0295	AMPD3	adenosine monophosphate deaminase (isoform E)
A_23_P67725	-2.38	0.0295	LMNB2	lamin B2
A_23_P83556	1.52	0.0296	CRK	v-crk sarcoma virus CT10 oncogene homolog (avian)
A_23_P87500	-1.85	0.0297	ORMDL2	ORM1-like 2 (S. cerevisiae)
A_23_P95810	-1.96	0.0297	PKP3	plakophilin 3
A_23_P63789	-2.83	0.0297	ZWINT	ZW10 interactor
A_23_P115105	-2.14	0.0304	C1orf144	chromosome 1 open reading frame 144
A_23_P97700	2.85	0.0304	TXNIP	thioredoxin interacting protein
A_24_P162911	2.87	0.0304	PRKD3	protein kinase D3
A_24_P348806	2.11	0.031	PLEKHA7	pleckstrin homology domain containing, family A member 7
A_23_P215944	-3.27	0.031	CTSB	cathepsin B
A_23_P502425	-2.73	0.0314	MRPL47	mitochondrial ribosomal protein L47
A_23_P410965	-2.28	0.0314	KIAA1522	KIAA1522
A_23_P63067	-2.35	0.0317	DAP3	death associated protein 3
A_23_P1331	-2.79	0.0317	COL13A1	collagen, type XIII, alpha 1
A_23_P354953	-1.66	0.0318	TNPO2	transportin 2 (importin 3, karyopherin beta 2b)
A_23_P10385	-2.24	0.0318	DTL	denticleless homolog (Drosophila)
A_23_P415510	-4.29	0.0324	LAD1	ladinin 1
A_23_P64217	2.22	0.0324	MLL	myeloid/lymphoid or mixed-lineage leukemia (trithorax homolog, Drosophila)
A_24_P152649	-3.11	0.0324	AK092522	similar to peroxisomal long-chain acyl-coA thioesterase
A_32_P452655	-1.55	0.0324	LGALS9	lectin, galactoside-binding, soluble, 9 (galectin 9)
A_23_P83438	-1.97	0.0324	UBE2Z	ubiquitin-conjugating enzyme E2Z
A_23_P121326	-1.83	0.0324	CYB561D2	cytochrome b-561 domain containing 2
A_23_P26783	-2.18	0.0325	PSMD3	proteasome (prosome, macropain) 26S subunit, non-ATPase, 3
A_24_P55225	1.36	0.0325	C6orf206	chromosome 6 open reading frame 206
A_23_P102582	-3.02	0.0325	C20orf24	NA
A_23_P151426	2.22	0.0325	FOXO1	forkhead box O1
A_24_P412156	4.51	0.0325	CXCL12	chemokine (C-X-C motif) ligand 12 (stromal cell-derived factor 1)
A_24_P928017	-2.47	0.0325	BG952851	NA
A_23_P420361	-2.19	0.0326	C3orf10	chromosome 3 open reading frame 10
A_24_P915371	-2.79	0.0326	MYEOV2	myeloma overexpressed 2
A_23_P7642	-4.6	0.0326	SPARC	secreted protein, acidic, cysteine-rich (osteonectin)
A_23_P33256	-1.59	0.0326	GP9	glycoprotein IX (platelet)
A_23_P150693	-2.13	0.0327	FJX1	four jointed box 1 (Drosophila)
A_32_P39093	-2.35	0.0339	LOC58489	family with sequence similarity 108, member C1
A_23_P213718	-2.3	0.0344	QP-C	ubiquinol-cytochrome c reductase, complex III subunit VII, 9.5kDa
A_32_P27878	-1.77	0.0344	NGFRAP1	nerve growth factor receptor (TNFRSF16) associated protein 1
A_23_P163216	2.62	0.0344	ATP8B4	ATPase, Class I, type 8B, member 4
A_23_P252491	-1.54	0.0344	PDZK11	PDZ domain containing 11
A_24_P86755	-1.89	0.0344	C9orf9	chromosome 9 open reading frame 9
A_24_P10657	-1.61	0.0346	CTL2	solute carrier family 44, member 2
A_24_P475115	1.74	0.0346	A_24_P475115	NA
A_23_P217570	4.81	0.0346	CAPN6	calpain 6
A_24_P930597	-1.96	0.0346	DDB1	damage-specific DNA binding protein 1, 127kDa
A_24_P33785	2.38	0.0349	AK057830	NA
A_23_P218295	-1.25	0.0349	VPS4A	vacuolar protein sorting 4 homolog A (S. cerevisiae)
A_23_P61042	1.66	0.0349	IGHA1	immunoglobulin heavy constant alpha 1
A_32_P102428	3.24	0.0349	AK129982	NA
A_23_P73763	-1.79	0.0351	LAGE3	L antigen family, member 3
A_32_P175739	-3.93	0.0353	HK2	hexokinase 2
A_24_P102151	3.5	0.0353	SNRK	SNF related kinase
A_23_P1331	-2.81	0.0356	COL13A1	collagen, type XIII, alpha 1
A_32_P99432	-2.5	0.0358	TRAPPC5	trafficking protein particle complex 5
A_23_P10385	-2.16	0.0366	DTL	denticleless homolog (Drosophila)
A_23_P204277	-2.05	0.0366	H2AFJ	H2A histone family, member J
A_23_P121051	2	0.0366	PCCB	propionyl Coenzyme A carboxylase, beta polypeptide
A_23_P117683	-1.91	0.0367	HYPK	Huntingtin interacting protein K
A_23_P130626	-2.39	0.0367	LENG5	tRNA splicing endonuclease 34 homolog (S. cerevisiae)
A_23_P74088	-1.72	0.0367	MMP23B	matrix metallopeptidase 23B
A_32_P58912	4.92	0.0369	A_32_P58912	NA
A_24_P317135	-1.58	0.0373	EXOSC7	exosome component 7
A_23_P37736	2.4	0.0373	TNFRSF17	tumor necrosis factor receptor superfamily, member 17
A_32_P186474	-3.71	0.0376	RACGAP1	Rac GTPase activating protein 1
A_23_P41976	-2.55	0.0376	CCDC127	coiled-coil domain containing 127
A_32_P189034	-2.41	0.0376	THC2310027	NA
A_23_P88865	-2.47	0.038	CMTM3	CKLF-like MARVEL transmembrane domain containing 3
A_32_P231568	-2.35	0.038	RASEF	RAS and EF-hand domain containing
A_24_P932168	1.77	0.038	A_24_P932168	NA
A_32_P136776	6.03	0.0382	AK000872	hypothetical LOC644192
A_24_P253827	1.52	0.0383	AP2B1	adaptor-related protein complex 2, beta 1 subunit
A_23_P37327	3.03	0.0384	ABCD4	ATP-binding cassette, sub-family D (ALD), member 4
A_32_P627	2.46	0.0385	TAF9B	TAF9B RNA polymerase II, TATA box binding protein (TBP)-associated factor, 31kDa
A_23_P69218	-2.44	0.0386	TMEM111	transmembrane protein 111
A_23_P115375	-2.26	0.0386	H3/o	histone cluster 2, H3a
A_24_P365975	-6.28	0.0387	COL8A2	collagen, type VIII, alpha 2
A_23_P10127	2.63	0.0395	SFRP1	secreted frizzled-related protein 1
A_24_P57528	-3.45	0.0395	SLC39A11	solute carrier family 39 (metal ion transporter), member 11
A_23_P146284	-3.24	0.0396	SQLE	squalene epoxidase
A_23_P69030	-2.66	0.0399	COL8A1	collagen, type VIII, alpha 1
A_23_P251043	-2.89	0.0399	C20orf39	chromosome 20 open reading frame 39
A_23_P40307	-2.15	0.04	SNRPB2	small nuclear ribonucleoprotein polypeptide B''
A_23_P160214	-4.22	0.0401	C1orf34	chromosome 1 open reading frame 34
A_23_P138137	1.46	0.0405	OMA1	OMA1 homolog, zinc metallopeptidase (S. cerevisiae)
A_24_P416951	-1.68	0.0408	NDUFV3	NADH dehydrogenase (ubiquinone) flavoprotein 3, 10kDa
A_23_P83590	1.47	0.0408	AGXT	alanine-glyoxylate aminotransferase
A_23_P23141	-3.63	0.0408	H3F3A	H3 histone, family 3A
A_23_P81993	-1.61	0.0408	C6orf1	chromosome 6 open reading frame 1
A_23_P208674	-2.32	0.0408	C19orf63	chromosome 19 open reading frame 63
A_23_P1331	-3.01	0.0411	COL13A1	collagen, type XIII, alpha 1
A_23_P6335	1.43	0.0413	SERPIND1	serpin peptidase inhibitor, clade D (heparin cofactor), member 1
A_24_P265274	-2.86	0.0413	COL1A2	collagen, type I, alpha 2
A_24_P339514	-3.68	0.0413	CYP2B6	cytochrome P450, family 2, subfamily B, polypeptide 6
A_23_P66158	-1.97	0.0413	LOC400506	similar to TSG118.1
A_23_P33022	-2.28	0.0413	POLR2L	polymerase (RNA) II (DNA directed) polypeptide L, 7.6kDa
A_24_P286013	-3.54	0.0413	HIP2	huntingtin interacting protein 2
A_32_P115130	-1.92	0.0413	MRPL41	mitochondrial ribosomal protein L41
A_23_P208706	-1.54	0.0415	BAX	BCL2-associated X protein
A_23_P141946	1.68	0.0415	LTBP4	latent transforming growth factor beta binding protein 4
A_32_P99492	-2.95	0.0417	COL1A2	collagen, type I, alpha 2
A_23_P49338	-2.05	0.0418	TNFRSF12A	tumor necrosis factor receptor superfamily, member 12A
A_23_P124962	-2.2	0.0419	MTVR1	family with sequence similarity 89, member B
A_23_P108303	-2.66	0.042	NDUFA7	NADH dehydrogenase (ubiquinone) 1 alpha subcomplex, 7, 14.5kDa
A_32_P214005	-2.22	0.0422	BC090057	hypothetical protein LOC790955
A_24_P298420	1.61	0.0425	SKB1	protein arginine methyltransferase 5
A_23_P114282	-2.92	0.0427	MCTS1	malignant T cell amplified sequence 1
A_32_P46456	2.05	0.0427	THC2318474	NA
A_23_P40856	1.38	0.0429	HT017	leucine-rich repeats and transmembrane domains 1
A_23_P428129	3.79	0.0429	CDKN1C	cyclin-dependent kinase inhibitor 1C (p57, Kip2)
A_23_P53439	-2.77	0.043	SDSL	serine dehydratase-like
A_23_P51069	-2.5	0.043	COX5B	cytochrome c oxidase subunit Vb
A_23_P145619	-1.87	0.0433	REPIN1	replication initiator 1
A_32_P224040	-2.57	0.0437	THC2274685	NA
A_24_P6944	-1.91	0.0437	FAM128B	family with sequence similarity 128, member B
A_24_P602348	2.13	0.0437	THC2439499	NA
A_23_P200404	-1.76	0.0439	AK2	adenylate kinase 2
A_23_P216712	4.7	0.0439	TRPM6	transient receptor potential cation channel, subfamily M, member 6
A_23_P42829	-2.02	0.0439	SND1	staphylococcal nuclease and tudor domain containing 1
A_23_P14458	1.74	0.0441	C14orf149	chromosome 14 open reading frame 149
A_23_P85250	-2.64	0.0444	CD24	CD24 molecule
A_32_P123629	-2.19	0.0447	THC2373876	NA
A_23_P138849	1.5	0.045	HTATIP	HIV-1 Tat interacting protein, 60kDa
A_23_P14072	-2.1	0.045	KRT8	keratin 8
A_24_P74160	-2.05	0.045	SNRPD2	small nuclear ribonucleoprotein D2 polypeptide 16.5kDa
A_32_P212764	-2.01	0.0459	B4GALT1	UDP-Gal:betaGlcNAc beta 1,4- galactosyltransferase, polypeptide 1
A_23_P166459	-2.87	0.046	LGALS1	lectin, galactoside-binding, soluble, 1 (galectin 1)
A_23_P1331	-3.1	0.046	COL13A1	collagen, type XIII, alpha 1
A_23_P121716	1.75	0.0461	ANXA3	annexin A3
A_23_P129659	2.15	0.0462	ZNF689	zinc finger protein 689
A_24_P598919	-3.99	0.0462	BM711907	NA
A_24_P895836	2.84	0.0464	BC016022	similar to ankyrin repeat domain 20A
A_24_P372223	-2.92	0.0464	MSR1	macrophage scavenger receptor 1
A_23_P80626	-2.94	0.0464	PRRT3	proline-rich transmembrane protein 3
A_24_P406934	-1.82	0.0464	C11orf1	chromosome 11 open reading frame 1
A_23_P209731	-2.62	0.0467	ARMC9	armadillo repeat containing 9
A_32_P105073	2.18	0.0473	THC2444522	NA
A_24_P184031	-2.8	0.0474	PHPT1	phosphohistidine phosphatase 1
A_23_P75380	1.42	0.0474	AIP	aryl hydrocarbon receptor interacting protein
A_23_P101281	-2.33	0.0474	ZNF587	zinc finger protein 587
A_23_P136026	1.47	0.0474	IGHA1	immunoglobulin heavy constant alpha 1
A_23_P118815	-2.28	0.0477	BIRC5	baculoviral IAP repeat-containing 5 (survivin)
A_24_P332953	-1.91	0.0477	A_24_P332953	NA
A_24_P935491	-2.97	0.0477	COL3A1	collagen, type III, alpha 1 (Ehlers-Danlos syndrome type IV, autosomal dominant)
A_23_P83192	-2.42	0.0478	PHPT1	phosphohistidine phosphatase 1
A_23_P108244	-2.26	0.048	COX6B1	cytochrome c oxidase subunit Vib polypeptide 1 (ubiquitous)
A_23_P401718	-3.82	0.048	CCDC74B	coiled-coil domain containing 74B
A_23_P10385	-2.08	0.0486	DTL	denticleless homolog (Drosophila)
A_24_P325176	1.86	0.0486	KIAA1109	KIAA1109
A_23_P127175	-1.61	0.0486	SARA1	SAR1 gene homolog A (S. cerevisiae)
A_24_P53150	-1.81	0.0486	TRAF7	TNF receptor-associated factor 7
A_23_P358714	-2.54	0.0486	KIAA1324	KIAA1324
A_23_P158485	1.72	0.0486	TSPYL2	TSPY-like 2
A_24_P273647	-2.14	0.0486	CCDC64B	coiled-coil domain containing 64B
A_23_P37399	-2.1	0.0486	ITPK1	inositol 1,3,4-triphosphate 5/6 kinase
A_32_P94801	2.49	0.0486	THC2308876	NA
A_24_P153840	-4.14	0.0486	FGD3	FYVE, RhoGEF and PH domain containing 3
A_32_P306678	-1.49	0.0486	AB051467	NA
A_23_P51548	-2.81	0.0486	MGST3	microsomal glutathione S-transferase 3
A_24_P222176	2.2	0.0486	LOC283701	hypothetical protein LOC283701
A_23_P329573	-2.57	0.0486	ITGB2	integrin, beta 2 (complement component 3 receptor 3 and 4 subunit)
A_24_P322191	1.77	0.0486	NDP52	calcium binding and coiled-coil domain 2
A_23_P21706	-2.26	0.0487	CTPS	CTP synthase
A_23_P4335	1.34	0.0487	KRT14	keratin 14 (epidermolysis bullosa simplex, Dowling-Meara, Koebner)
A_23_P394567	-2.1	0.0487	KIAA1467	KIAA1467
A_24_P247324	-1.53	0.0487	A_24_P247324	NA
A_24_P924752	-2.07	0.0491	M14087	NA
A_23_P3663	-1.81	0.0494	MGC15416	chromosome 16 open reading frame 14
A_32_P200697	-2.05	0.0495	FAM101A	family with sequence similarity 101, member A
A_23_P81898	-2.38	0.0497	UBD	ubiquitin D
A_24_P835500	-1.86	0.0497	AK026647	hypothetical protein LOC162073
A_24_P928522	2.82	0.0497	DST	dystonin
A_23_P38864	-1.98	0.0497	RABAC1	Rab acceptor 1 (prenylated)
A_23_P41424	-2.92	0.0497	SLC39A8	solute carrier family 39 (zinc transporter), member 8

## Sheet: Supplementary Dataset S2
Supplementary dataset S2: Lists of genes differentially expressed between each of normal vasculature and A and B tumor vascular subtype members. Probes are ranked by ascending adjusted P-value.
A, Genes differentially expressed between A and B tumor vascular subtype members. Probes with positive fold changes have higher expression in the B subtype.
Probe name	Fold change	Adjusted P-value	Gene symbol		Gene name
A_23_P255111	8.55	0.00101	A_23_P255111
A_24_P102151	6.39	0.00417	SNRK		SNF related kinase
A_32_P44099	12.5	0.00417	BC036599
A_23_P7642	9.02	0.00538	SPARC		secreted protein, acidic, cysteine-rich (osteonectin)
A_23_P216429	9.69	0.00538	ASPN		asporin
A_24_P260443	4.06	0.00538	THBS4		thrombospondin 4
A_23_P14473	4.84	0.00538	CNIH		cornichon homolog (Drosophila)
A_23_P253046	7.02	0.00538	UGP2		UDP-glucose pyrophosphorylase 2
A_23_P162047	8.09	0.00538	DKK3		dickkopf homolog 3 (Xenopus laevis)
A_23_P22526	3.82	0.00538	HEPH		hephaestin
A_23_P213102	5.06	0.00561	PALLD		palladin, cytoskeletal associated protein
A_23_P120933	3.22	0.00581	ATF4		activating transcription factor 4 (tax-responsive enhancer element B67)
A_24_P255303	3.09	0.00581	A_24_P255303
A_23_P347100	5.77	0.00581	A_23_P347100
A_23_P254271	4.53	0.00581	TUBB6		tubulin, beta 6
A_23_P353035	14.71	0.00581	IGFBP7		insulin-like growth factor binding protein 7
A_24_P117620	6.25	0.00599	CAMK2N1		calcium/calmodulin-dependent protein kise II inhibitor 1
A_24_P270279	4.01	0.00599	THC2339566
A_32_P218989	4.43	0.00599	YBX1		Y box binding protein 1
A_24_P631948	3.23	0.00599	A_24_P631948
A_24_P101661	6.47	0.00619	A_24_P101661
A_24_P131522	5.11	0.00619	ANTXR1		anthrax toxin receptor 1
A_24_P575336	4.67	0.00619	A_24_P575336
A_23_P42575	4.7	0.00619	CALD1		caldesmon 1
A_23_P202496	3.64	0.00619	NOC3L		nucleolar complex associated 3 homolog (S. cerevisiae)
A_23_P7582	-2.95	0.00619	TCF7		transcription factor 7 (T-cell specific, HMG-box)
A_24_P136711	6.71	0.00619	BC030757
A_23_P69573	4.75	0.00619	GUCY1A3		guanylate cyclase 1, soluble, alpha 3
A_23_P94030	7.05	0.00619	LAMB1		laminin, beta 1
A_24_P391230	17.91	0.00646	CYYR1		cysteine/tyrosine-rich 1
A_23_P361085	6.36	0.00727	SNHG5		small nucleolar R host gene (non-protein coding) 5
A_23_P139682	4.08	0.00727	PZP		pregncy-zone protein
A_23_P161190	6.58	0.00727	VIM		vimentin
A_23_P29994	4.36	0.00727	RBPJ		recombition sigl binding protein for immunoglobulin kappa J region
A_23_P72651	10.18	0.00727	THC2337324
A_23_P116898	6.99	0.00727	A2M		alpha-2-macroglobulin
A_24_P264994	13.74	0.00727	AK095841
A_24_P921366	8.06	0.00739	CALD1		caldesmon 1
A_23_P76450	6.06	0.00743	PHLDA1		pleckstrin homology-like domain, family A, member 1
A_23_P158593	4.07	0.00743	COL5A1		collagen, type V, alpha 1
A_23_P140405	5.66	0.00777	CHES1		forkhead box N3
A_23_P150446	4.19	0.00777	GA17		eukaryotic translation initiation factor 3, subunit M
A_23_P46936	9.78	0.00777	EGR2		early growth response 2 (Krox-20 homolog, Drosophila)
A_32_P156851	3.72	0.00777	RCAN2		regulator of calcineurin 2
A_23_P34767	6.3	0.00777	YBX1		Y box binding protein 1
A_23_P100754	-1.91	0.00777	SMURF2		SMAD specific E3 ubiquitin protein ligase 2
A_24_P277934	10.58	0.00777	COL1A2		collagen, type I, alpha 2
A_24_P145377	4.91	0.00791	HSPCA		heat shock protein 90kDa alpha (cytosolic), class A member 1
A_24_P144054	3.47	0.00791	A_24_P144054
A_23_P82068	2.79	0.00791	NOL7		nucleolar protein 7, 27kDa
A_23_P99515	3.58	0.00798	FLJ14834		chromosome 13 open reading frame 33
A_24_P144183	3.03	0.00838	A_24_P144183
A_23_P57667	2.38	0.00838	PLXNA1		plexin A1
A_23_P202496	3.34	0.00838	NOC3L		nucleolar complex associated 3 homolog (S. cerevisiae)
A_32_P25737	-2.07	0.00838	CHIC1		cysteine-rich hydrophobic domain 1
A_24_P213354	5.31	0.00838	ENST00000332968
A_23_P141688	3.55	0.00838	RAB31		RAB31, member RAS oncogene family
A_23_P4353	5.79	0.00838	WSB1
A_23_P202496	3.24	0.00838	NOC3L		nucleolar complex associated 3 homolog (S. cerevisiae)
A_32_P215714	6.98	0.00838	RPL6		ribosomal protein L6
A_23_P391506	3.74	0.00838	IVNS1ABP		influenza virus NS1A binding protein
A_24_P299318	3.4	0.00838	FAM101B		family with sequence similarity 101, member B
A_23_P34144	2.14	0.00838	MAGEH1		melanoma antigen family H, 1
A_23_P202496	3.34	0.00838	NOC3L		nucleolar complex associated 3 homolog (S. cerevisiae)
A_23_P137016	5.53	0.00838	SAT		spermidine/spermine N1-acetyltransferase 1
A_32_P228124	5.14	0.00838	GNAQ		guanine nucleotide binding protein (G protein), q polypeptide
A_23_P23980	3.31	0.00838	C10orf81		chromosome 10 open reading frame 81
A_23_P318300	5.27	0.00838	ZAK		sterile alpha motif and leucine zipper containing kise AZK
A_24_P412156	7.15	0.00838	CXCL12		chemokine (C-X-C motif) ligand 12 (stromal cell-derived factor 1)
A_23_P431410	3.95	0.00838	C2orf12		chromosome 2 open reading frame 12
A_24_P161604	5.25	0.00838	A_24_P161604
A_24_P127312	3.81	0.00838	dJ612B15.1
A_23_P99063	18.34	0.00838	LUM		lumican
A_24_P173234	3.35	0.00838	ZNF613		zinc finger protein 613
A_24_P405205	6.19	0.00838	ATP2B4		ATPase, Ca++ transporting, plasma membrane 4
A_23_P202496	3.24	0.00838	NOC3L		nucleolar complex associated 3 homolog (S. cerevisiae)
A_24_P119745	3.68	0.00838	FN1		fibronectin 1
A_23_P337201	4.02	0.00838	SRP72		sigl recognition particle 72kDa
A_23_P252721	3.93	0.00838	DLC1		deleted in liver cancer 1
A_23_P202496	3.5	0.00838	NOC3L		nucleolar complex associated 3 homolog (S. cerevisiae)
A_32_P174083	3.28	0.00838	CYCS		cytochrome c, somatic
A_32_P74409	3.81	0.00838	LOC387763		hypothetical LOC387763
A_23_P70168	4.11	0.00838	TARS		threonyl-tR synthetase
A_23_P378416	7.36	0.00838	GPM6B		glycoprotein M6B
A_24_P138361	3.8	0.00838	GA17		eukaryotic translation initiation factor 3, subunit M
A_23_P202496	3.53	0.00838	NOC3L		nucleolar complex associated 3 homolog (S. cerevisiae)
A_24_P320572	-1.8	0.00838	ZNF451		zinc finger protein 451
A_32_P200970	8.9	0.00838	CNN3		calponin 3, acidic
A_23_P46045	3.91	0.00838	RGS5		regulator of G-protein sigling 5
A_32_P173385	5.63	0.00838	ENST00000334683
A_23_P202496	3.29	0.00838	NOC3L		nucleolar complex associated 3 homolog (S. cerevisiae)
A_24_P367369	5.84	0.00838	A_24_P367369
A_32_P108301	1.64	0.00838	FBN1		fibrillin 1
A_24_P783679	3.67	0.00838	A_24_P783679
A_32_P159535	4.69	0.00838	THC2303047
A_24_P408424	4.63	0.00838	MYH9		myosin, heavy chain 9, non-muscle
A_23_P211099	3.46	0.00852	SON
A_32_P94087	4.78	0.00855	LOC402176		similar to 60S ribosomal protein L21
A_24_P269814	2.74	0.0087	PLEKHA1		pleckstrin homology domain containing, family A (phosphoinositide binding specific) member 1
A_23_P30163	7.27	0.00876	FLJ13197		hypothetical FLJ13197
A_24_P356830	5.36	0.00876	NFIC		nuclear factor I/C (CCAAT-binding transcription factor)
A_23_P54283	3.34	0.00876	CRI1		EP300 interacting inhibitor of differentiation 1
A_24_P317450	4.62	0.00876	LOC202459		similar to RIKEN cD 2310008M10
A_23_P165691	2.54	0.00904	PSMD14		proteasome (prosome, macropain) 26S subunit, non-ATPase, 14
A_23_P215787	-2.73	0.00904	HBP1		HMG-box transcription factor 1
A_24_P379649	4.09	0.00904	NR_002229		ribosomal protein L23a pseudogene 13
A_23_P86550	6.92	0.00904	EIF3A		eukaryotic translation initiation factor 3, subunit A
A_32_P8221	2.82	0.00904	GRM8		glutamate receptor, metabotropic 8
A_23_P46275	6.87	0.00904	ATP5F1		ATP synthase, H+ transporting, mitochondrial F0 complex, subunit B1
A_32_P172803	12.35	0.00911	MAP9		microtubule-associated protein 9
A_23_P214080	10.17	0.00917	EGR1		early growth response 1
A_23_P202496	3.26	0.00922	NOC3L		nucleolar complex associated 3 homolog (S. cerevisiae)
A_24_P830667	4.45	0.00927	RPL21		ribosomal protein L21
A_24_P256674	4.3	0.00927	ARHGEF10		Rho guanine nucleotide exchange factor (GEF) 10
A_23_P41025	4.6	0.00927	GNL3		guanine nucleotide binding protein-like 3 (nucleolar)
A_32_P168886	5.54	0.00939	EIF4H		eukaryotic translation initiation factor 4H
A_23_P143817	3.47	0.00939	MYLK		myosin, light chain kise
A_24_P571864	4.07	0.00941	LOC645015		similar to beta-1,4-mannosyltransferase
A_23_P334709	3.62	0.00941	FKBP9		FK506 binding protein 9, 63 kDa
A_23_P129925	5.9	0.00941	SLFN11		schlafen family member 11
A_23_P202496	3.39	0.00941	NOC3L		nucleolar complex associated 3 homolog (S. cerevisiae)
A_23_P100660	2.58	0.00948	SERPINF1		serpin peptidase inhibitor, clade F (alpha-2 antiplasmin, pigment epithelium derived factor), member 1
A_32_P231446	3.5	0.00948	HIPK1		homeodomain interacting protein kise 1
A_23_P135494	8.88	0.00948	CLIC4		chloride intracellular channel 4
A_24_P75230	4	0.00948	MRLC2		myosin regulatory light chain MRLC2
A_32_P34201	3.44	0.00956	LOC442385
A_32_P23795	2.99	0.00956	BF960831
A_24_P191664	5.73	0.00956	GOLPH4		golgi integral membrane protein 4
A_23_P144497	5.44	0.00956	RPS3A		ribosomal protein S3A
A_24_P118591	4.36	0.00956	A_24_P118591
A_32_P25809	6.89	0.00961	A_32_P25809
A_24_P273413	3.14	0.00962	EML4		echinoderm microtubule associated protein like 4
A_23_P62115	3.92	0.00968	TIMP1		TIMP metallopeptidase inhibitor 1
A_24_P280897	4.22	0.00968	ENST00000310822
A_23_P153540	2.65	0.00968	FAM83E		family with sequence similarity 83, member E
A_23_P45059	3.33	0.00978	DOCK1		dedicator of cytokinesis 1
A_32_P12372	3.35	0.00982	THC2355348
A_23_P434768	2.65	0.00982	NUP50		nucleoporin 50kDa
A_32_P16747	4.09	0.00982	RPL21		ribosomal protein L21
A_32_P4532	4.94	0.00999	AV735577
A_23_P408708	6.86	0.01	BNIP3L		BCL2/adenovirus E1B 19kDa interacting protein 3-like
A_24_P32836	4.52	0.01	A_24_P32836
A_23_P203920	3.85	0.0102	SSPN		sarcospan (Kras oncogene-associated gene)
A_23_P122815	3.29	0.0102	CALU		calumenin
A_23_P255827	5.93	0.0105	FKSG2		apoptosis inhibitor
A_32_P49392	5.09	0.0106	LOC401016
A_23_P111701	3.48	0.0106	GNG11		guanine nucleotide binding protein (G protein), gamma 11
A_24_P357518	4.47	0.0106	RPL21		ribosomal protein L21
A_32_P57237	4.05	0.0107	RPL21		ribosomal protein L21
A_24_P226554	2.95	0.0107	ACTB		actin, beta
A_32_P234738	4.16	0.0107	RPL21		ribosomal protein L21
A_23_P50815	-1.98	0.0108	TTYH1		tweety homolog 1 (Drosophila)
A_24_P50554	5.95	0.0108	LOC391655
A_24_P127121	2.46	0.0108	A_24_P127121
A_32_P202502	7.71	0.0109	EFHA2		EF-hand domain family, member A2
A_32_P225604	8.18	0.0109	RPL5		ribosomal protein L5
A_24_P6808	6.71	0.0109	SDCCAG1		serologically defined colon cancer antigen 1
A_24_P42453	7.38	0.0109	BC000845
A_32_P86494	4	0.0109	A_32_P86494
A_23_P91491	3.07	0.0109	C21orf59		chromosome 21 open reading frame 59
A_32_P158746	3.98	0.0109	RPL17		ribosomal protein L17
A_24_P923142	5.21	0.0109	MGC14289		zinc finger CCCH-type, antiviral 1-like
A_24_P530977	2.79	0.0109	A_24_P530977
A_23_P413180	-1.61	0.0109	MDM1		Mdm4, transformed 3T3 cell double minute 1, p53 binding protein (mouse)
A_23_P2725	5.05	0.0109	RPL21		ribosomal protein L21
A_23_P210210	6.97	0.0109	EPAS1		endothelial PAS domain protein 1
A_24_P24790	4.95	0.0109	A_24_P24790
A_24_P931955	2.98	0.0109	THC2278676
A_23_P219197	2.33	0.0109	RGS3		regulator of G-protein sigling 3
A_32_P203154	4.81	0.0109	RPL21		ribosomal protein L21
A_24_P24972	4.27	0.0109	LOC645231		similar to 60S ribosomal protein L22 (Heparin-binding protein HBp15)
A_24_P367199	4.48	0.0109	A_24_P367199
A_23_P157299	3.43	0.011	AEBP1		AE binding protein 1
A_23_P113811	2.38	0.011	A_23_P113811
A_23_P386450	3.74	0.0111	POLK		polymerase (D directed) kappa
A_24_P123385	3.35	0.0111	MAP1B		microtubule-associated protein 1B
A_32_P8120	3.16	0.0111	GNL3		guanine nucleotide binding protein-like 3 (nucleolar)
A_24_P118855	3.54	0.0111	LOC284230		similar to large subunit ribosomal protein L36a
A_23_P11192	3.76	0.0111	UBE2E3		ubiquitin-conjugating enzyme E2E 3 (UBC4/5 homolog, yeast)
A_23_P400465	3.84	0.0112	GTF3C6		general transcription factor IIIC, polypeptide 6, alpha 35kDa
A_24_P787897	3.11	0.0113	XYLT1		xylosyltransferase I
A_24_P754989	3.85	0.0113	ENST00000327693
A_23_P201979	3.27	0.0115	CREM		cAMP responsive element modulator
A_23_P31671	4.89	0.0115	UQCRB		ubiquinol-cytochrome c reductase binding protein
A_23_P207354	2.94	0.0115	HIGD1B		HIG1 domain family, member 1B
A_23_P251043	3.89	0.0115	C20orf39		chromosome 20 open reading frame 39
A_24_P41160	5.03	0.0116	LOC388621		similar to ribosomal protein L21
A_24_P375932	5.34	0.0116	ENST00000344010
A_24_P199905	4.65	0.0116	YWHAQ		tyrosine 3-monooxygese/tryptophan 5-monooxygese activation protein, theta polypeptide
A_23_P24926	5.63	0.0117	FNTA		farnesyltransferase, CAAX box, alpha
A_23_P154786	-2.13	0.0118	MAP1LC3A		microtubule-associated protein 1 light chain 3 alpha
A_24_P410070	4.3	0.0118	A_24_P410070
A_23_P155257	3.01	0.0118	FOXP1		forkhead box P1
A_24_P357760	4.35	0.0118	LOC728131		similar to 40S ribosomal protein S6
A_32_P174629	5.34	0.0118	THC2341060
A_24_P92973	3.47	0.0118	A_24_P92973
A_24_P401160	2.75	0.0118	A_24_P401160
A_24_P247175	2.77	0.0118	A_24_P247175
A_32_P50522	3.12	0.0118	FKBP1C		FK506 binding protein 1A, 12kDa
A_24_P50567	4.88	0.0118	A_24_P50567
A_32_P20367	5.4	0.0118	RPS7		ribosomal protein S7
A_23_P73972	4.38	0.0118	GPX7		glutathione peroxidase 7
A_23_P1206	4.84	0.0118	RPS24		ribosomal protein S24
A_24_P662366	4.22	0.0118	THC2266506
A_23_P122924	2.11	0.0118	INHBA		inhibin, beta A
A_24_P333052	3.27	0.0118	A_24_P333052
A_32_P158181	5.66	0.0119	THC2437757
A_23_P400794	-1.86	0.012	FBXO45		F-box protein 45
A_23_P141549	5.85	0.012	RPS7		ribosomal protein S7
A_24_P170103	8.96	0.012	A_24_P170103
A_24_P136011	4.48	0.012	ENST00000330161
A_32_P17145	8.86	0.012	THC2440409
A_24_P57837	4.08	0.012	ENST00000199026
A_24_P938169	4.12	0.012	RPL22		ribosomal protein L22
A_24_P165864	6.35	0.012	P2RY14		purinergic receptor P2Y, G-protein coupled, 14
A_23_P112554	5.23	0.012	COL15A1		collagen, type XV, alpha 1
A_23_P143964	4.25	0.012	SH3BP5		SH3-domain binding protein 5 (BTK-associated)
A_32_P82409	3.51	0.012	AK021751
A_24_P135551	3.11	0.012	A_24_P135551
A_24_P205252	6.58	0.012	FAM13C1		family with sequence similarity 13, member C1
A_24_P332461	3.52	0.012	A_24_P332461
A_24_P409346	-1.92	0.012	NPEPPS		aminopeptidase puromycin sensitive
A_23_P258136	2.61	0.012	MXRA5		matrix-remodelling associated 5
A_24_P118946	2.63	0.012	A_24_P118946
A_32_P480177	6.57	0.012	TNN		tescin N
A_24_P93452	6.19	0.012	A_24_P93452
A_24_P658427	3.97	0.0121	NFIB		nuclear factor I/B
A_24_P137501	13.67	0.0121	SFRP2		secreted frizzled-related protein 2
A_23_P20683	1.99	0.0121	KIAA0020		KIAA0020
A_23_P63798	5.92	0.0121	KLF6		Kruppel-like factor 6
A_23_P99540	4.52	0.0123	ZFP36L1		zinc finger protein 36, C3H type-like 1
A_24_P167473	3.53	0.0123	ARPC3		actin related protein 2/3 complex, subunit 3, 21kDa
A_32_P32413	7.21	0.0123	SETBP1		SET binding protein 1
A_32_P62863	3.73	0.0124	SCHIP1		schwannomin interacting protein 1
A_24_P85539	4.13	0.0125	FN1		fibronectin 1
A_24_P200603	-1.95	0.0125	PCBD2		pterin-4 alpha-carbinolamine dehydratase/dimerization cofactor of hepatocyte nuclear factor 1 alpha (TCF1) 2
A_32_P186981	4.92	0.0125	RPL17		ribosomal protein L17
A_24_P152433	5.22	0.0126	ENST00000312528
A_23_P165624	4.85	0.0126	TNFAIP6		tumor necrosis factor, alpha-induced protein 6
A_24_P229807	3.84	0.0127	A_24_P229807
A_32_P184518	5.19	0.0127	RPL21		ribosomal protein L21
A_23_P376211	2.05	0.0128	FKBP9		FK506 binding protein 9, 63 kDa
A_23_P134693	4.38	0.0129	PPP2CB		protein phosphatase 2 (formerly 2A), catalytic subunit, beta isoform
A_23_P350824	3.93	0.013	DPYSL2		dihydropyrimidise-like 2
A_32_P208178	5.1	0.013	RPS3A		ribosomal protein S3A
A_24_P289477	3.92	0.0131	ENST00000311232
A_24_P212726	2.81	0.0131	A_24_P212726
A_23_P20566	3.34	0.0132	TPM2		tropomyosin 2 (beta)
A_24_P357791	3.09	0.0132	ENST00000297812
A_24_P409681	3.78	0.0132	A_24_P409681
A_23_P168306	2.13	0.0132	WASF1		WAS protein family, member 1
A_24_P323664	3.77	0.0132	ENST00000309260
A_23_P212696	3.09	0.0132	FSTL1		follistatin-like 1
A_32_P126467	3.89	0.0132	BC031698		similar to protein immuno-reactive with anti-PTH polyclol antibodies
A_24_P332326	4.67	0.0132	A_24_P332326
A_23_P145817	4.36	0.0132	C7orf30		chromosome 7 open reading frame 30
A_23_P394448	-1.92	0.0132	KIAA0877
A_24_P206427	7.18	0.0132	EIF3E		eukaryotic translation initiation factor 3, subunit E
A_23_P51397	5.51	0.0134	ENAH		ebled homolog (Drosophila)
A_23_P361049	4.87	0.0137	MYO1B		myosin IB
A_23_P383227	-1.79	0.0138	S100A1		S100 calcium binding protein A1
A_24_P98524	2.2	0.014	PPP3CB		protein phosphatase 3 (formerly 2B), catalytic subunit, beta isoform
A_32_P121303	2.92	0.0141	NUP50		nucleoporin 50kDa
A_23_P43557	-2.12	0.0143	DENND1A		DENN/MADD domain containing 1A
A_23_P209689	4.78	0.0144	ROCK2		Rho-associated, coiled-coil containing protein kise 2
A_23_P168479	5.17	0.0145	RALA		v-ral simian leukemia viral oncogene homolog A (ras related)
A_32_P207885	-2.52	0.0145	TBL1XR1		transducin (beta)-like 1X-linked receptor 1
A_24_P418536	4.23	0.0145	LOC343495
A_23_P112135	3.62	0.0145	TRAM1		translocation associated membrane protein 1
A_32_P42895	3.39	0.0145	NOTCH3		Notch homolog 3 (Drosophila)
A_24_P255252	6.58	0.0145	ENST00000309246
A_24_P101211	3.32	0.0146	A_24_P101211
A_24_P870509	5.18	0.0146	AF086261		hypothetical LOC644192
A_23_P108415	2.31	0.0147	DARS		aspartyl-tR synthetase
A_23_P424002	2.62	0.0147	POU2F1		POU class 2 homeobox 1
A_32_P194032	4.66	0.0148	LONRF1		LON peptidase N-termil domain and ring finger 1
A_23_P4572	4.47	0.0149	MRCL3		myosin regulatory light chain MRCL3
A_23_P95736	2.52	0.0149	ZNF429		zinc finger protein 429
A_23_P250274	5.21	0.0149	LRRC8		leucine rich repeat containing 8 family, member A
A_24_P323715	5.15	0.0149	MYL8P		myosin, light chain 8, pseudogene
A_23_P127533	3.06	0.0149	MGC2714		DCN1, defective in cullin neddylation 1, domain containing 5 (S. cerevisiae)
A_23_P68007	4.81	0.0149	ATP1B3		ATPase, +/K+ transporting, beta 3 polypeptide
A_23_P210300	2.28	0.0149	ASXL2		additiol sex combs like 2 (Drosophila)
A_23_P214144	2.28	0.0149	COL10A1		collagen, type X, alpha 1(Schmid metaphyseal chondrodysplasia)
A_24_P358205	3.67	0.0149	A_24_P358205
A_24_P940979	-1.61	0.0149	LGALS8		lectin, galactoside-binding, soluble, 8 (galectin 8)
A_24_P84508	3.52	0.0149	A_24_P84508
A_23_P137434	5.36	0.0149	RNF11		ring finger protein 11
A_32_P166392	6.17	0.0149	NACA3P		CA family member 3 pseudogene
A_24_P75399	4.13	0.0151	A_24_P75399
A_23_P94501	7.51	0.0151	ANXA1		annexin A1
A_24_P24786	3.41	0.0151	A_24_P24786
A_32_P524014	3.21	0.0151	UTRN		utrophin
A_24_P892472	14.31	0.0151	EMX2OS		empty spiracles homeobox 2 opposite strand
A_23_P14804	6.58	0.0152	TM4SF8		tetraspanin 3
A_32_P113742	2.44	0.0152	RPL21		ribosomal protein L21
A_24_P166663	8.95	0.0152	CDK6		cyclin-dependent kise 6
A_24_P161173	3.41	0.0152	A_24_P161173
A_24_P57898	-2.16	0.0152	BHLHB4		basic helix-loop-helix domain containing, class B, 4
A_23_P421401	2.89	0.0153	PDGFRB		platelet-derived growth factor receptor, beta polypeptide
A_24_P508946	3.92	0.0153	A_24_P508946
A_23_P14946	2.82	0.0153	MBTPS1		membrane-bound transcription factor peptidase, site 1
A_24_P392622	3.47	0.0153	A_24_P392622
A_23_P170820	2.57	0.0153	PUM1		pumilio homolog 1 (Drosophila)
A_23_P162874	3.95	0.0153	HSPCA		heat shock protein 90kDa alpha (cytosolic), class A member 1
A_23_P170733	2.26	0.0153	ANTXR2		anthrax toxin receptor 2
A_24_P195693	3.54	0.0153	MGC70863		similar to RPL23AP7 protein
A_23_P133656	5.11	0.0157	LAMA4		laminin, alpha 4
A_24_P126931	2.81	0.0157	A_24_P126931
A_24_P238186	2.25	0.0157	A_24_P238186
A_32_P154256	5.35	0.0157	YWHAQ		tyrosine 3-monooxygese/tryptophan 5-monooxygese activation protein, theta polypeptide
A_24_P348208	1.98	0.0157	ZNF562		zinc finger protein 562
A_23_P159027	3.48	0.0158	ZNF521		zinc finger protein 521
A_24_P315986	4.11	0.0158	ENST00000332649
A_24_P755505	2.77	0.0158	A_24_P755505
A_24_P384411	6.81	0.0159	A_24_P384411
A_24_P413791	-2.11	0.016	FUBP1		far upstream element (FUSE) binding protein 1
A_23_P128663	3.23	0.016	SACS		spastic ataxia of Charlevoix-Saguey (sacsin)
A_24_P579984	4	0.016	AK057167
A_24_P161074	2.65	0.016	A_24_P161074
A_24_P675947	4.01	0.0163	LOC391706
A_23_P213518	6.24	0.0163	CAST		calpastatin
A_24_P930391	6.41	0.0163	FOXO1
A_24_P289573	3.46	0.0165	A_24_P289573
A_24_P367063	2.86	0.0165	ENST00000329032
A_24_P76169	2.79	0.0165	ENST00000331306
A_23_P24444	-2.03	0.0166	DHCR7		7-dehydrocholesterol reductase
A_24_P84808	6.83	0.0166	A_24_P84808
A_23_P97161	-4.4	0.0166	TTF2		transcription termition factor, R polymerase II
A_24_P102389	-1.85	0.0167	ALG11		asparagine-linked glycosylation 11 homolog (S. cerevisiae, alpha-1,2-mannosyltransferase)
A_23_P155332	4.05	0.0167	PCNP		PEST proteolytic sigl containing nuclear protein
A_24_P15586	-2.06	0.0168	THAP5		THAP domain containing 5
A_24_P407323	-2.12	0.0168	PPM1A		protein phosphatase 1A (formerly 2C), magnesium-dependent, alpha isoform
A_23_P73097	-2.09	0.0168	RGS20		regulator of G-protein sigling 20
A_23_P59888	4.33	0.0168	FKSG17		scent-polypeptide-associated complex alpha polypeptide pseudogene 1
A_24_P324277	-2.07	0.0168	LOC407835		mitogen-activated protein kise kise 2 pseudogene
A_32_P79584	3.99	0.0168	2011-09-07		septin 7
A_23_P337767	2.31	0.0169	ENAH		ebled homolog (Drosophila)
A_32_P47754	3.3	0.0169	SLC2A14		solute carrier family 2 (facilitated glucose transporter), member 14
A_24_P93425	4.5	0.0169	ENST00000332696
A_23_P82474	6.4	0.0169	TWISTNB		TWIST neighbor
A_24_P910854	-2.02	0.0171	TTC14		tetratricopeptide repeat domain 14
A_24_P316154	3.31	0.0172	CSNK1A1		casein kise 1, alpha 1
A_24_P83968	4.95	0.0172	ENST00000309405
A_24_P33607	5.81	0.0172	LOC441896
A_24_P228266	-1.73	0.0172	ZNF304		zinc finger protein 304
A_24_P924240	5.74	0.0172	A_24_P924240
A_23_P11806	5.56	0.0172	COL11A1		collagen, type XI, alpha 1
A_23_P70660	4.68	0.0172	FAM46A		family with sequence similarity 46, member A
A_32_P67544	2.79	0.0172	KRTAP4-7		hypothetical protein LOC729082
A_23_P315571	2.72	0.0172	RFTN1		raftlin, lipid raft linker 1
A_32_P222857	1.88	0.0172	RBMX		R binding motif protein, X-linked
A_23_P408095	2.83	0.0172	DSTN		destrin (actin depolymerizing factor)
A_24_P839239	2.63	0.0172	AK002036
A_23_P50907	8.34	0.0174	ITGAV		integrin, alpha V (vitronectin receptor, alpha polypeptide, antigen CD51)
A_23_P109682	7.33	0.0174	AZI2		5-azacytidine induced 2
A_23_P88119	3.27	0.0174	HSPH1		heat shock 105kDa/110kDa protein 1
A_23_P410613	3	0.0174	MGC17943		chromosome 12 open reading frame 23
A_23_P27332	7.04	0.0174	TCF4		transcription factor 4
A_23_P68106	3.09	0.0174	TMSB10		thymosin, beta 10
A_32_P108277	2.8	0.0174	BQ130147
A_32_P145276	2	0.0174	IPO9		importin 9
A_32_P141923	5.59	0.0174	ANAC		scent polypeptide-associated complex alpha subunit 2
A_23_P128532	3.53	0.0174	MGC40397		chromosome 12 open reading frame 45
A_24_P170496	3.91	0.0174	LOC391282		similar to 60S ribosomal protein L23a
A_32_P159787	5.18	0.0174	THC2363295
A_23_P151066	2.16	0.0174	PTMAP7		prothymosin, alpha pseudogene 7
A_24_P136211	2.7	0.0174	LOC388076		similar to ribosomal protein S8
A_23_P24870	3.63	0.0174	CD44		CD44 molecule (Indian blood group)
A_32_P39944	4.41	0.0174	AK095791
A_24_P100673	5.55	0.0174	TMEM85		transmembrane protein 85
A_23_P37484	5.74	0.0174	CHSY1		carbohydrate (chondroitin) synthase 1
A_24_P149124	4.33	0.0174	C5orf13		chromosome 5 open reading frame 13
A_24_P910060	1.73	0.0174	A_24_P910060
A_23_P210330	4.54	0.0174	HSPC159		galectin-related protein
A_32_P76811	3.29	0.0174	FLJ35429		hypothetical protein FLJ35429
A_32_P164238	-1.67	0.0174	RPL4		ribosomal protein L4
A_24_P67100	6.68	0.0174	LOC442209
A_23_P366366	3.46	0.0174	SCRN1		secernin 1
A_23_P404064	2.32	0.0174	VEZF1		vascular endothelial zinc finger 1
A_23_P53476	4.49	0.0174	LDHB		lactate dehydrogese B
A_32_P186027	2.78	0.0175	ANP32A		acidic (leucine-rich) nuclear phosphoprotein 32 family, member A
A_24_P192209	2.65	0.0175	ZNF92		zinc finger protein 92
A_23_P6891	5.57	0.0176	GC20		eukaryotic translation initiation factor 1B
A_24_P392436	3.38	0.0176	A_24_P392436
A_24_P930487	2.86	0.0176	A_24_P930487
A_32_P186865	4.77	0.0176	THC2406944
A_24_P375132	2.39	0.0176	A_24_P375132
A_23_P146526	2.51	0.0176	SMC5		structural maintence of chromosomes 5
A_24_P238855	-1.64	0.0176	SET8		SET domain containing (lysine methyltransferase) 8
A_24_P587803	3.94	0.0176	A_24_P587803
A_32_P154473	5.02	0.0176	KIF5C		kinesin family member 5C
A_24_P143189	4.19	0.0176	TMSL3		thymosin-like 3
A_24_P10731	-1.91	0.0177	MADCAM1
A_23_P88069	4.8	0.0178	LHFP		lipoma HMGIC fusion partner
A_24_P153063	2.71	0.0181	LOC391437
A_24_P681218	6.85	0.0181	THC2271659
A_23_P156327	4.19	0.0181	TGFBI		transforming growth factor, beta-induced, 68kDa
A_24_P6030	3.01	0.0181	C21orf51		chromosome 21 open reading frame 51
A_23_P257726	-1.86	0.0181	C9orf156		chromosome 9 open reading frame 156
A_24_P392082	2.45	0.0181	ENST00000361800
A_32_P49616	3.08	0.0181	EEF1B2		eukaryotic translation elongation factor 1 beta 2
A_24_P349539	3.73	0.0181	A_24_P349539
A_24_P42603	-2.19	0.0181	TRIO		triple functiol domain (PTPRF interacting)
A_23_P392024	-2.05	0.0182	AL137508		Rho guanine nucleotide exchange factor (GEF) 10
A_24_P418712	4.75	0.0182	A_24_P418712
A_23_P322562	-2.71	0.0182	NEURL		neuralized homolog (Drosophila)
A_23_P399201	4.4	0.0182	TMSL3		thymosin-like 3
A_24_P324224	4.38	0.0184	A_24_P324224
A_32_P172198	5.23	0.0184	A_32_P172198
A_23_P357811	2.99	0.0185	MBNL1		muscleblind-like (Drosophila)
A_23_P158925	4.16	0.0185	GPR125		G protein-coupled receptor 125
A_23_P257911	2.34	0.0186	USP16		ubiquitin specific peptidase 16
A_23_P33045	4.01	0.0186	RPL26		ribosomal protein L26
A_24_P579862	-1.98	0.0186	SERP1		stress-associated endoplasmic reticulum protein 1
A_23_P110403	5.9	0.0186	PDLIM3		PDZ and LIM domain 3
A_24_P367139	3.53	0.0186	A_24_P367139
A_24_P307025	3.25	0.0186	RPL23AP7		ribosomal protein L23a pseudogene 7
A_32_P83453	2.25	0.0188	LOC286495
A_32_P136776	8.53	0.0188	AK000872		hypothetical LOC644192
A_24_P686247	-1.96	0.0188	THC2435579
A_23_P79545	2.3	0.0188	SUCLG1		succite-CoA ligase, GDP-forming, alpha subunit
A_32_P148476	-2.54	0.0188	LOC389842		similar to Ran-specific GTPase-activating protein (Ran-binding protein 1) (RanBP1)
A_23_P64873	5.89	0.0188	DCN		decorin
A_24_P922261	8.68	0.0188	SRGAP1		SLIT-ROBO Rho GTPase activating protein 1
A_32_P22401	1.74	0.0188	MAP7D1		MAP7 domain containing 1
A_23_P33356	7.47	0.0188	ADAMTS9		ADAM metallopeptidase with thrombospondin type 1 motif, 9
A_24_P356406	3.8	0.0188	PAFAH1B1		platelet-activating factor acetylhydrolase, isoform Ib, alpha subunit 45kDa
A_24_P265274	3.55	0.0188	COL1A2		collagen, type I, alpha 2
A_23_P211631	3.7	0.0188	FBLN1		fibulin 1
A_32_P93782	3.89	0.0188	RPL26		ribosomal protein L26
A_32_P149536	2.96	0.0188	SUMO2		SMT3 suppressor of mif two 3 homolog 2 (S. cerevisiae)
A_23_P131255	5.85	0.0188	DNAPTP6		viral D polymerase-transactivated protein 6
A_24_P170593	-2.37	0.0189	CBWD6		COBW domain containing 6
A_24_P87036	9.9	0.0189	TMEM16A		transmembrane protein 16A
A_24_P383130	3.7	0.0189	hCG_1642354		hCG1642354
A_24_P230819	1.51	0.0189	AB062477
A_24_P264106	3.87	0.0189	RPL23A		ribosomal protein L23a
A_32_P22539	3.89	0.0189	LOC400055		hCG26523
A_23_P344555	-2.18	0.0189	NEDD9		neural precursor cell expressed, developmentally down-regulated 9
A_23_P82693	4.49	0.0189	PABPC1		poly(A) binding protein, cytoplasmic 1
A_32_P58074	3.57	0.019	RPS3A		ribosomal protein S3A
A_24_P505981	2.27	0.019	A_24_P505981
A_23_P98900	2.1	0.019	CCDC92		coiled-coil domain containing 92
A_24_P222684	3.58	0.019	SSA2		TROVE domain family, member 2
A_23_P30254	2.36	0.019	PLK2		polo-like kise 2 (Drosophila)
A_24_P41149	3.96	0.019	ENST00000308118
A_23_P169117	2.39	0.019	RRAGA		Ras-related GTP binding A
A_32_P171386	8.94	0.0191	THC2455681
A_24_P341078	3.22	0.0192	A_24_P341078
A_24_P255384	2.9	0.0192	LOC392382
A_24_P144383	3.84	0.0192	A_24_P144383
A_23_P216132	3.56	0.0192	WHSC1L1		Wolf-Hirschhorn syndrome candidate 1-like 1
A_23_P41777	4.27	0.0192	C5orf14		thioredoxin domain containing 15
A_23_P23303	-2.5	0.0193	EXO1		exonuclease 1
A_24_P94643	-1.66	0.0193	TNK2		tyrosine kise, non-receptor, 2
A_32_P114215	3.78	0.0193	COMMD6		COMM domain containing 6
A_23_P426305	9.99	0.0193	AOC3		amine oxidase, copper containing 3 (vascular adhesion protein 1)
A_32_P30710	6.57	0.0193	RPL23		ribosomal protein L23
A_23_P117190	3	0.0193	DNAJD1		DJ (Hsp40) homolog, subfamily C, member 15
A_23_P300124	-1.96	0.0193	SMCR8		Smith-Magenis syndrome chromosome region, candidate 8
A_23_P52589	-2.52	0.0193	RASSF7		Ras association (RalGDS/AF-6) domain family 7
A_32_P43878	6.05	0.0193	THC2379275
A_24_P10214	-1.77	0.0193	STXBP6		syntaxin binding protein 6 (amisyn)
A_32_P150449	2.08	0.0193	THC2342544
A_23_P54758	2.67	0.0194	MIR16		membrane interacting protein of RGS16
A_32_P228869	3.15	0.0194	SUMO2		SMT3 suppressor of mif two 3 homolog 2 (S. cerevisiae)
A_23_P394154	-1.81	0.0194	PDE8A		phosphodiesterase 8A
A_23_P142533	4.67	0.0194	COL3A1		collagen, type III, alpha 1 (Ehlers-Danlos syndrome type IV, autosomal domint)
A_24_P381604	4.19	0.0194	ITM2B		integral membrane protein 2B
A_32_P38136	3.92	0.0194	PABPC1		poly(A) binding protein, cytoplasmic 1
A_24_P141804	2.25	0.0196	THC2436072
A_24_P915000	1.63	0.0196	RRBP1		ribosome binding protein 1 homolog 180kDa (dog)
A_32_P35751	4.46	0.0197	THC2288230
A_24_P414376	3.93	0.0197	THC2371729
A_23_P64762	-1.49	0.0197	EEA1		early endosome antigen 1
A_23_P7873	3.6	0.0197	MCM3		minichromosome maintence complex component 3
A_23_P119464	-1.65	0.0197	RHPN2		rhophilin, Rho GTPase binding protein 2
A_24_P89872	5.52	0.0197	ZNF189		zinc finger protein 189
A_24_P75558	3.79	0.0197	A_24_P75558
A_23_P318881	-1.82	0.0197	SIAE		sialic acid acetylesterase
A_24_P763243	5.62	0.0198	EEF1A1		eukaryotic translation elongation factor 1 alpha 1
A_24_P289504	-3	0.0198	A_24_P289504
A_24_P183094	7.86	0.0199	ATP13A3		ATPase type 13A3
A_23_P33196	5.14	0.0199	COL5A2		collagen, type V, alpha 2
A_24_P237117	-2	0.0199	KCNG1		potassium voltage-gated channel, subfamily G, member 1
A_23_P88680	3.28	0.0199	C15orf24		chromosome 15 open reading frame 24
A_23_P121773	2.96	0.0199	FRG1		FSHD region gene 1
A_32_P161262	3.23	0.0199	THC2377294
A_24_P114183	2.49	0.0199	FDPS		farnesyl diphosphate synthase (farnesyl pyrophosphate synthetase, dimethylallyltranstransferase, geranyltranstransferase)
A_23_P408249	-2.13	0.0199	PCK1		phosphoenolpyruvate carboxykise 1 (soluble)
A_23_P354387	4.55	0.0199	FER1L3		fer-1-like 3, myoferlin (C. elegans)
A_24_P152753	5.5	0.0199	A_24_P152753
A_24_P375405	4.06	0.0199	LOC441840
A_32_P125558	2.34	0.0199	THC2397609
A_24_P398572	8.57	0.0201	IGF1		insulin-like growth factor 1 (somatomedin C)
A_23_P33364	9.3	0.0201	EVE1		SH3 domain protein D19
A_32_P327750	-1.64	0.0201	A_32_P327750
A_24_P165656	6.5	0.0201	PRKD3		protein kise D3
A_23_P385206	2.35	0.0201	STX12		syntaxin 12
A_24_P181998	3.83	0.0201	LOC91316		similar to bK246H3.1 (immunoglobulin lambda-like polypeptide 1, pre-B-cell specific)
A_24_P631625	4.47	0.0201	A_24_P631625
A_23_P311144	-1.8	0.0201	CCDC138		coiled-coil domain containing 138
A_24_P633902	-2.16	0.0201	ZNF364		zinc finger protein 364
A_24_P261417	12.47	0.0201	DKK3		dickkopf homolog 3 (Xenopus laevis)
A_23_P162228	4.14	0.0201	NACA		scent polypeptide-associated complex alpha subunit
A_23_P266	-2.16	0.0201	PIN1L		protein (peptidylprolyl cis/trans isomerase) NIMA-interacting 1-like
A_23_P46426	12.31	0.0201	CYR61		cysteine-rich, angiogenic inducer, 61
A_24_P683013	-2.2	0.0202	BM696546
A_24_P41551	4.78	0.0203	A_24_P41551
A_23_P39774	2.2	0.0203	RY1		putative nucleic acid binding protein RY-1
A_23_P102876	2.92	0.0204	CCT8		chaperonin containing TCP1, subunit 8 (theta)
A_23_P53126	3.07	0.0206	LMO2		LIM domain only 2 (rhombotin-like 1)
A_23_P40535	2.27	0.0206	CRKL		v-crk sarcoma virus CT10 oncogene homolog (avian)-like
A_32_P187875	2.47	0.0206	CTNNB1		catenin (cadherin-associated protein), beta 1, 88kDa
A_24_P315326	6.6	0.0206	CA455253		hypothetical LOC341412
A_24_P873757	1.8	0.0206	THC2432550
A_24_P727868	1.97	0.0206	ABHD2		abhydrolase domain containing 2
A_23_P359540	-3.2	0.0206	HIST1H4F		histone cluster 1, H4f
A_24_P127042	2.24	0.0206	A_24_P127042
A_24_P397386	-2.38	0.0206	LIFR		leukemia inhibitory factor receptor alpha
A_24_P307205	2.82	0.0206	A_24_P307205
A_24_P101101	3.04	0.0206	ENST00000310218
A_24_P119482	3.61	0.0206	SECISBP2		SECIS binding protein 2
A_23_P145437	2.97	0.0206	PHIP		pleckstrin homology domain interacting protein
A_23_P62021	3.33	0.0206	THBS2		thrombospondin 2
A_23_P32135	-1.72	0.0206	C9orf9		chromosome 9 open reading frame 9
A_24_P801264	3.88	0.0207	HMGB1		high-mobility group box 1
A_24_P130041	6.37	0.0208	CYP51A1		cytochrome P450, family 51, subfamily A, polypeptide 1
A_23_P133245	2.99	0.0208	IK		IK cytokine, down-regulator of HLA II
A_23_P327022	4.16	0.0208	HIC		MyoD family inhibitor domain containing
A_23_P206413	-1.8	0.0208	WWOX		WW domain containing oxidoreductase
A_23_P167256	3.56	0.0208	PHF17		PHD finger protein 17
A_32_P196483	2.56	0.0208	RPS3A		ribosomal protein S3A
A_24_P50753	9.78	0.0208	NUDT4		nudix (nucleoside diphosphate linked moiety X)-type motif 4
A_23_P253752	-2.55	0.0209	FAM54A		family with sequence similarity 54, member A
A_24_P124662	2.81	0.0211	MAPKAPK5		mitogen-activated protein kise-activated protein kise 5
A_24_P50472	4.81	0.0211	LOC649839		similar to large subunit ribosomal protein L36a
A_32_P213946	5.39	0.0213	A_32_P213946
A_32_P89480	-2.69	0.0213	A_32_P89480
A_23_P168229	2.71	0.0213	TXNDC5		thioredoxin domain containing 5
A_23_P212179	4.39	0.0213	HRH1		histamine receptor H1
A_23_P48307	4.9	0.0215	PABPC3		poly(A) binding protein, cytoplasmic 3
A_32_P182882	7.32	0.0215	RPS25		ribosomal protein S25
A_32_P4608	-2.03	0.0215	A_32_P4608
A_32_P197561	4.95	0.0216	AK123757
A_23_P53646	3.48	0.0216	NAP1L1		nucleosome assembly protein 1-like 1
A_24_P101047	-1.64	0.0216	KIAA1586		KIAA1586
A_24_P349636	6.22	0.0217	LOC388401
A_24_P221375	6.51	0.0217	A_24_P221375
A_23_P257478	-2.52	0.0217	CYP21A2		cytochrome P450, family 21, subfamily A, polypeptide 2
A_23_P53126	3.03	0.0217	LMO2		LIM domain only 2 (rhombotin-like 1)
A_23_P72050	4.79	0.0219	PTK2		PTK2 protein tyrosine kise 2
A_23_P101699	-2.56	0.0219	HDGF2		hepatoma-derived growth factor-related protein 2
A_23_P128543	2.32	0.0219	MED4		mediator complex subunit 4
A_23_P53126	3.11	0.0219	LMO2		LIM domain only 2 (rhombotin-like 1)
A_24_P944570	3.27	0.0219	PXDN		peroxidasin homolog (Drosophila)
A_24_P392231	4.43	0.0219	THC2360930
A_23_P47357	6.16	0.0219	RPS25		ribosomal protein S25
A_32_P112331	-2.37	0.0219	PLD1		phospholipase D1, phosphatidylcholine-specific
A_24_P162929	-2.02	0.0219	FAM119A		family with sequence similarity 119, member A
A_24_P850187	6.52	0.0219	A_24_P850187
A_32_P10424	4.89	0.0219	AX721252
A_24_P401013	2.89	0.022	A_24_P401013
A_23_P40039	2.16	0.022	MGC4268		AMME chromosomal region gene 1-like
A_23_P170037	-2.13	0.0221	MID1		midline 1 (Opitz/BBB syndrome)
A_23_P379736	2.31	0.0221	MGC4655		hypothetical protein MGC4655
A_23_P154698	-1.93	0.0221	CDS2		CDP-diacylglycerol synthase (phosphatidate cytidylyltransferase) 2
A_24_P376451	-1.5	0.0222	GDNF		glial cell derived neurotrophic factor
A_23_P259442	5.45	0.0222	CPE		carboxypeptidase E
A_24_P606663	6.43	0.0222	LOC442682		similar to ribosomal protein L31
A_24_P383569	2.1	0.0223	LOC391130
A_24_P1167	-1.67	0.0223	RUFY2		RUN and FYVE domain containing 2
A_23_P8119	-1.99	0.0223	ZBTB9		zinc finger and BTB domain containing 9
A_32_P190488	5.24	0.0223	LOC391126
A_24_P118142	2.46	0.0223	AY956760
A_24_P118382	5.23	0.0223	A_24_P118382
A_24_P161914	4.67	0.0223	A_24_P161914
A_23_P312718	2.7	0.0223	PNPLA8		patatin-like phospholipase domain containing 8
A_24_P11045	2.42	0.0225	THC2271174
A_23_P205830	4.53	0.0227	BTBD1		BTB (POZ) domain containing 1
A_24_P40757	4.27	0.0227	RPL12P8		ribosomal protein L12 pseudogene 8
A_32_P138178	3.8	0.0227	BE835321
A_24_P926432	2.77	0.0227	ZMYND8		zinc finger, MYND-type containing 8
A_23_P126197	3.71	0.0227	SFRS4		splicing factor, arginine/serine-rich 4
A_23_P123133	-1.53	0.0228	OGDH		oxoglutarate (alpha-ketoglutarate) dehydrogese (lipoamide)
A_23_P165657	2.89	0.0229	SLC20A1		solute carrier family 20 (phosphate transporter), member 1
A_23_P9688	3.11	0.0229	DNCLI2		dynein, cytoplasmic 1, light intermediate chain 2
A_23_P205929	3.87	0.0229	DPP8		dipeptidyl-peptidase 8
A_24_P158161	-1.6	0.0229	SPAG1		sperm associated antigen 1
A_32_P117145	-2.85	0.0229	LRDD		leucine-rich repeats and death domain containing
A_24_P921823	3.49	0.0229	THC2399438
A_23_P382065	4.85	0.023	EMCN		endomucin
A_23_P200955	4.38	0.023	A_23_P200955
A_24_P106306	3.21	0.023	RPL26L1		ribosomal protein L26-like 1
A_24_P306527	6.4	0.023	ENST00000308989
A_23_P65678	8.01	0.023	FBN1		fibrillin 1
A_23_P211212	2.96	0.023	COL18A1		collagen, type XVIII, alpha 1
A_23_P394605	6.41	0.023	SEC24A		SEC24 related gene family, member A (S. cerevisiae)
A_23_P325100	4.82	0.0231	DMRT3		doublesex and mab-3 related transcription factor 3
A_23_P61960	-2.18	0.0231	C7orf32		ATPase, H+ transporting V0 subunit e2
A_24_P24415	3.31	0.0231	A_24_P24415
A_23_P53126	3.26	0.0231	LMO2		LIM domain only 2 (rhombotin-like 1)
A_24_P917866	3.18	0.0232	SET		SET translocation (myeloid leukemia-associated)
A_32_P145153	6.47	0.0232	RPL31		ribosomal protein L31
A_23_P452	2.32	0.0232	DDR2		discoidin domain receptor family, member 2
A_24_P944541	-1.65	0.0232	PREPL		prolyl endopeptidase-like
A_23_P23227	2.19	0.0233	PKN2		protein kise N2
A_24_P30806	3.3	0.0234	CRI1		EP300 interacting inhibitor of differentiation 1
A_24_P355649	11.33	0.0234	FLI1		Friend leukemia virus integration 1
A_23_P68868	2.36	0.0234	TUG1		taurine upregulated gene 1
A_24_P296254	-2.91	0.0234	ARHGAP11A		Rho GTPase activating protein 11A
A_24_P243347	2.88	0.0234	MAT2B		methionine adenosyltransferase II, beta
A_23_P69030	3.11	0.0234	COL8A1		collagen, type VIII, alpha 1
A_23_P41734	3.3	0.0235	RNF130		ring finger protein 130
A_23_P165402	2.97	0.0235	SF3B14		splicing factor 3B, 14 kDa subunit
A_32_P170406	8.8	0.0236	TLN2		talin 2
A_32_P120330	3.07	0.0238	THC2329478
A_32_P109532	-1.5	0.0239	AB019568
A_32_P790284	3.67	0.024	KATNAL2		katanin p60 subunit A-like 2
A_24_P133253	2.55	0.024	KITLG		KIT ligand
A_24_P410797	3.58	0.024	KALRN		kalirin, RhoGEF kise
A_24_P101503	-1.93	0.024	A_24_P101503
A_23_P76488	4.49	0.024	EMP1		epithelial membrane protein 1
A_23_P42507	-2.03	0.024	PPIL4		peptidylprolyl isomerase (cyclophilin)-like 4
A_32_P5836	3.4	0.024	RPS14		ribosomal protein S14
A_23_P310094	14.96	0.024	SYNPO2		syptopodin 2
A_23_P7582	-2.04	0.024	TCF7		transcription factor 7 (T-cell specific, HMG-box)
A_23_P32036	2.34	0.024	C9orf95		chromosome 9 open reading frame 95
A_24_P374516	2.76	0.024	TMSB4X		thymosin, beta 4, X-linked
A_24_P236799	5.05	0.0241	RAB31		RAB31, member RAS oncogene family
A_23_P77818	2.58	0.0241	ATP5H		ATP synthase, H+ transporting, mitochondrial F0 complex, subunit d
A_23_P114740	3.29	0.0244	CFHL1		complement factor H-related 1
A_24_P247153	6.33	0.0245	RPS25		ribosomal protein S25
A_32_P169406	1.9	0.0245	CR615016		hypothetical gene supported by BC009385
A_23_P401547	5.61	0.0246	PVRL3		poliovirus receptor-related 3
A_23_P121374	2.36	0.0249	SEMA5B
A_24_P23740	3.9	0.0249	ENST00000272885
A_24_P375849	3.25	0.0249	ENST00000359659
A_23_P10902	5.64	0.0249	FRZB		frizzled-related protein
A_24_P24281	-2.52	0.0249	ENST00000344015
A_32_P144018	2.76	0.0249	BC004962
A_23_P122052	2.32	0.0249	LOC493869		similar to RIKEN cD 2310016C16
A_24_P213396	3.73	0.0251	A_24_P213396
A_23_P107351	2.28	0.0251	NALP1		NLR family, pyrin domain containing 1
A_32_P56434	2.56	0.0251	VAPA		VAMP (vesicle-associated membrane protein)-associated protein A, 33kDa
A_23_P214222	3.25	0.0252	MARCKS		myristoylated alanine-rich protein kise C substrate
A_24_P366546	5.95	0.0252	A_24_P366546
A_23_P2474	-2.4	0.0252	COPS7A		COP9 constitutive photomorphogenic homolog subunit 7A (Arabidopsis)
A_23_P101950	3.25	0.0253	MDH1		malate dehydrogese 1, D (soluble)
A_23_P19565	4.76	0.0254	ASCC3		activating sigl cointegrator 1 complex subunit 3
A_23_P53668	1.84	0.0254	NFYB		nuclear transcription factor Y, beta
A_24_P512054	-2.14	0.0254	DDX50		DEAD (Asp-Glu-Ala-Asp) box polypeptide 50
A_24_P64407	-2.08	0.0254	HMX2		H6 family homeobox 2
A_24_P118874	2.82	0.0256	LOC392181
A_23_P58293	3.99	0.0256	UBE2D3		ubiquitin-conjugating enzyme E2D 3 (UBC4/5 homolog, yeast)
A_24_P37020	-2.21	0.0256	THC2282321
A_23_P113393	2.4	0.0256	APLN		apelin, AGTRL1 ligand
A_24_P104278	-1.67	0.0256	AK091528
A_23_P58390	4.35	0.0256	C4orf32		chromosome 4 open reading frame 32
A_24_P315184	2.64	0.0256	RPL12		ribosomal protein L12
A_23_P96641	-1.9	0.0256	PRPS2		phosphoribosyl pyrophosphate synthetase 2
A_24_P141214	2.91	0.0257	STOM		stomatin
A_24_P115007	-2.17	0.0257	ALDH5A1		aldehyde dehydrogese 5 family, member A1 (succite-semialdehyde dehydrogese)
A_23_P10614	-3.4	0.0257	PDK1		pyruvate dehydrogese kise, isozyme 1
A_23_P376735	-2.12	0.0257	ZNF524		zinc finger protein 524
A_24_P33213	6.45	0.0257	A_24_P33213
A_23_P128919	5.06	0.0257	LGALS3		lectin, galactoside-binding, soluble, 3
A_23_P44466	4.78	0.0257	C18orf14		coiled-coil domain containing 102B
A_23_P149938	3.13	0.0257	THC2378635
A_23_P253029	-1.8	0.0257	BOK		BCL2-related ovarian killer
A_24_P270890	2.39	0.0258	SPOP		speckle-type POZ protein
A_23_P29495	3.8	0.0261	CTNNB1		catenin (cadherin-associated protein), beta 1, 88kDa
A_23_P252175	2.03	0.0261	MYO1B		myosin IB
A_23_P389907	1.99	0.0261	ATXN2		ataxin 2
A_24_P363005	3.06	0.0261	UBE2D3		ubiquitin-conjugating enzyme E2D 3 (UBC4/5 homolog, yeast)
A_23_P44132	-1.44	0.0262	FASN		fatty acid synthase
A_23_P96777	2.2	0.0263	LRRC47		leucine rich repeat containing 47
A_24_P255253	3.03	0.0263	MGC70863		similar to RPL23AP7 protein
A_23_P110276	-1.57	0.0263	MGC10981		hypothetical protein MGC10981
A_23_P26243	2.57	0.0263	CCNDBP1		cyclin D-type binding-protein 1
A_24_P106839	-1.8	0.0263	WHSC1L1		Wolf-Hirschhorn syndrome candidate 1-like 1
A_24_P149036	2.71	0.0263	DPYSL3		dihydropyrimidise-like 3
A_23_P50338	-2.26	0.0263	TUBB4		tubulin, beta 4
A_23_P35467	4.27	0.0263	CISD1		CDGSH iron sulfur domain 1
A_24_P63969	3.44	0.0264	LSM8		LSM8 homolog, U6 small nuclear R associated (S. cerevisiae)
A_32_P84605	4.29	0.0264	RPS23		ribosomal protein S23
A_23_P107661	-2.18	0.0264	PPP2R1A		protein phosphatase 2 (formerly 2A), regulatory subunit A , alpha isoform
A_23_P54447	5.51	0.0264	C15orf5
A_32_P177595	2.14	0.0264	A_32_P177595
A_23_P216501	2.36	0.0265	TPM2		tropomyosin 2 (beta)
A_23_P104451	4.76	0.0265	DDX50		DEAD (Asp-Glu-Ala-Asp) box polypeptide 50
A_23_P211522	-1.91	0.0265	SYNGR1		syptogyrin 1
A_32_P123293	-3.67	0.0265	BG567230
A_23_P359647	3.36	0.0266	NFAT5		nuclear factor of activated T-cells 5, tonicity-responsive
A_23_P102122	2.91	0.0266	ARPC2		actin related protein 2/3 complex, subunit 2, 34kDa
A_23_P216052	-4.33	0.0266	FAM83A		family with sequence similarity 83, member A
A_24_P374513	6	0.0266	THC2242927
A_23_P115824	5.35	0.0267	HNRPH3		heterogeneous nuclear ribonucleoprotein H3 (2H9)
A_23_P250413	-2.17	0.0267	PARVG		parvin, gamma
A_32_P58999	3.28	0.0267	ABHD2		abhydrolase domain containing 2
A_23_P170839	5.91	0.0267	2011-09-02		septin 2
A_23_P2661	2.97	0.0267	RAP1B		RAP1B, member of RAS oncogene family
A_23_P115922	2.55	0.0267	EIF4EBP2		eukaryotic translation initiation factor 4E binding protein 2
A_32_P60013	-1.83	0.0267	BC009635		chromosome 21 open reading frame 135
A_23_P214168	6.96	0.0268	COL12A1		collagen, type XII, alpha 1
A_24_P306726	3.68	0.0268	TPT1		tumor protein, translatiolly-controlled 1
A_24_P686992	3.1	0.0268	ANKRD36		ankyrin repeat domain 36
A_24_P31165	2.09	0.0269	GFAP		glial fibrillary acidic protein
A_24_P263843	2.7	0.0269	ENST00000310391
A_32_P112401	4.46	0.0269	A_32_P112401
A_23_P140301	5.98	0.0269	PSMA3		proteasome (prosome, macropain) subunit, alpha type, 3
A_24_P408842	-1.77	0.027	THC2313920
A_24_P56252	3.55	0.027	AF086032		protein phosphatase 1, regulatory (inhibitor) subunit 12A
A_23_P90659	3.88	0.027	LAPTM4A		lysosomal-associated protein transmembrane 4 alpha
A_32_P50924	2.88	0.0271	LOC144983		heterogeneous nuclear ribonucleoprotein A1-like
A_32_P21384	3.41	0.0272	RPL17		ribosomal protein L17
A_24_P33385	2.59	0.0272	A_24_P33385
A_23_P340158	3.46	0.0272	ISCU		iron-sulfur cluster scaffold homolog (E. coli)
A_23_P53126	2.98	0.0272	LMO2		LIM domain only 2 (rhombotin-like 1)
A_23_P53126	2.73	0.0272	LMO2		LIM domain only 2 (rhombotin-like 1)
A_24_P180830	2.44	0.0272	CARD9		caspase recruitment domain family, member 9
A_23_P379746	-1.7	0.0272	MGC24039		hypothetical protein MGC24039
A_24_P937405	4.33	0.0272	PRSS23		protease, serine, 23
A_32_P128781	6.41	0.0272	LOC645737		60S ribosomal protein L7-like
A_24_P383834	2.47	0.0272	A_24_P383834
A_23_P154832	4.31	0.0272	ATP5J		ATP synthase, H+ transporting, mitochondrial F0 complex, subunit F6
A_32_P45493	4.51	0.0273	FUSIP1		FUS interacting protein (serine/arginine-rich) 1
A_23_P204929	4.19	0.0273	AKAP11		A kise (PRKA) anchor protein 11
A_24_P365025	4.77	0.0273	SPAG9		sperm associated antigen 9
A_32_P173227	-1.86	0.0273	THC2401081
A_23_P53891	-2.05	0.0273	KLF5		Kruppel-like factor 5 (intestil)
A_24_P273666	2.78	0.0273	GNAS		GS complex locus
A_23_P45970	-1.67	0.0273	FLJ20508		chromosome 1 open reading frame 109
A_23_P413761	3.08	0.0273	SFRS3		splicing factor, arginine/serine-rich 3
A_24_P6725	3.32	0.0273	LOC400986
A_23_P5761	4.56	0.0274	NFE2L2		nuclear factor (erythroid-derived 2)-like 2
A_32_P155416	-1.74	0.0275	PRNPIP		prion protein interacting protein
A_24_P144465	-1.93	0.0275	GPSM3		G-protein sigling modulator 3 (AGS3-like, C. elegans)
A_24_P456452	8.11	0.0278	QKI		quaking homolog, KH domain R binding (mouse)
A_23_P215060	3.88	0.0278	PODXL		podocalyxin-like
A_24_P204474	3.72	0.0278	A_24_P204474
A_23_P24149	-1.76	0.0281	SLC39A12		solute carrier family 39 (zinc transporter), member 12
A_23_P145074	3.92	0.0281	PNRC1		proline-rich nuclear receptor coactivator 1
A_23_P206877	-1.44	0.0281	RRN3		RRN3 R polymerase I transcription factor homolog (S. cerevisiae)
A_24_P375237	3.58	0.0281	RPL12		ribosomal protein L12
A_24_P367191	5.72	0.0281	LOC441896
A_24_P15765	4.14	0.0281	LOC645884		similar to 40S ribosomal protein S7 (S8)
A_23_P359245	5.95	0.0281	MET		met proto-oncogene (hepatocyte growth factor receptor)
A_32_P134788	3.01	0.0281	RPL7A		ribosomal protein L7a
A_23_P317620	-2.86	0.0281	ARL7		ADP-ribosylation factor-like 4C
A_32_P84388	3.33	0.0281	GMCL1L
A_23_P28878	-1.85	0.0281	AK022713		chromosome 20 open reading frame 27
A_24_P6975	3.73	0.0281	LOC342994
A_23_P69431	3.04	0.0281	RPL4		ribosomal protein L4
A_24_P414332	-2.16	0.0281	AFF1		AF4/FMR2 family, member 1
A_24_P237820	2.66	0.0281	ENST00000272274
A_24_P410000	-2.33	0.0281	A_24_P410000
A_23_P207399	3.71	0.0281	NBR1		neighbor of BRCA1 gene 1
A_32_P51848	2.95	0.0281	AF052146
A_23_P401606	5.53	0.0281	EDIL3		EGF-like repeats and discoidin I-like domains 3
A_23_P200160	8.23	0.0281	CFH		complement factor H
A_24_P636301	-2.19	0.0281	CR618615		chromosome 6 open reading frame 176
A_23_P90273	-1.53	0.0281	CHST8		carbohydrate (N-acetylgalactosamine 4-0) sulfotransferase 8
A_24_P383999	2.67	0.0281	RPS3A		ribosomal protein S3A
A_23_P167674	-1.57	0.0282	F12		coagulation factor XII (Hageman factor)
A_23_P160025	2.92	0.0282	IFI16		interferon, gamma-inducible protein 16
A_24_P500476	-1.81	0.0282	MSL-1		male-specific lethal-1 homolog
A_23_P28815	-1.76	0.0282	CYP24A1		cytochrome P450, family 24, subfamily A, polypeptide 1
A_23_P71241	2.59	0.0283	SEC61G		Sec61 gamma subunit
A_24_P34632	2.09	0.0283	PTMA		prothymosin, alpha (gene sequence 28)
A_24_P354356	2.68	0.0283	FAM131A		family with sequence similarity 131, member A
A_24_P25063	4.67	0.0283	ENST00000341927
A_24_P740857	3.01	0.0283	AL137354
A_23_P86470	3.93	0.0283	CH25H		cholesterol 25-hydroxylase
A_23_P59877	2.54	0.0283	FABP5		fatty acid binding protein 5 (psoriasis-associated)
A_23_P16976	2.7	0.0283	ANXA4		annexin A4
A_24_P648176	-2.19	0.0283	LYRM5		LYR motif containing 5
A_23_P170290	-2.27	0.0283	TMEM57		transmembrane protein 57
A_24_P619733	1.49	0.0283	MDH1		malate dehydrogese 1, D (soluble)
A_23_P13852	2.57	0.0283	STRAP		serine/threonine kise receptor associated protein
A_23_P35343	-2.27	0.0283	ZNF248		zinc finger protein 248
A_24_P317762	-1.77	0.0283	LY6E		lymphocyte antigen 6 complex, locus E
A_24_P179351	4.99	0.0283	TPT1		tumor protein, translatiolly-controlled 1
A_23_P31224	-2.31	0.0283	PILRA		paired immunoglobin-like type 2 receptor alpha
A_23_P163178	3.05	0.0283	CALM1		calmodulin 1 (phosphorylase kise, delta)
A_23_P360769	4.25	0.0284	MAN2A1		mannosidase, alpha, class 2A, member 1
A_32_P90709	3.61	0.0284	BC045657		chromosome 6 open reading frame 204
A_24_P392195	3.96	0.0284	ENST00000361241
A_24_P84408	5.65	0.0284	A_24_P84408
A_32_P37143	2.78	0.0285	GAS2L3		growth arrest-specific 2 like 3
A_23_P66948	2.94	0.0285	FAM59A		family with sequence similarity 59, member A
A_24_P237511	-1.41	0.0285	EIF1AY		eukaryotic translation initiation factor 1A, Y-linked
A_23_P307400	4.2	0.0285	CCDC45		coiled-coil domain containing 45
A_23_P143958	3.57	0.0287	RPL22L1		ribosomal protein L22-like 1
A_24_P335263	7.86	0.0287	NUDT4		nudix (nucleoside diphosphate linked moiety X)-type motif 4
A_24_P417757	-2.35	0.0289	ENST00000306575
A_24_P212864	2.89	0.0289	ENST00000325668
A_24_P379939	2.43	0.0289	WDR82		WD repeat domain 82
A_24_P920207	2.18	0.0289	THC2363099
A_23_P413760	-1.47	0.0289	P2RX5		purinergic receptor P2X, ligand-gated ion channel, 5
A_23_P44724	3.05	0.029	CSRP2		cysteine and glycine-rich protein 2
A_24_P883629	-1.84	0.029	MGC5509		chromosome 2 open reading frame 49
A_32_P125549	5.63	0.029	LOC387991
A_32_P113472	3.91	0.029	CA314451		CDC42 effector protein (Rho GTPase binding) 3
A_24_P659980	2.69	0.029	THC2281837
A_23_P156531	1.78	0.029	PSMB1		proteasome (prosome, macropain) subunit, beta type, 1
A_32_P119033	3.93	0.029	PLCXD3		phosphatidylinositol-specific phospholipase C, X domain containing 3
A_23_P213171	-1.85	0.029	MTP		microsomal triglyceride transfer protein
A_24_P341806	4.88	0.029	AF090940
A_24_P930926	3.3	0.029	BAG4		BCL2-associated athanogene 4
A_23_P501007	6.21	0.0291	EFEMP1		EGF-containing fibulin-like extracellular matrix protein 1
A_23_P53126	3.06	0.0291	LMO2		LIM domain only 2 (rhombotin-like 1)
A_23_P16516	-1.83	0.0291	ARID3A		AT rich interactive domain 3A (BRIGHT-like)
A_32_P54137	2.62	0.0291	UQCRH		ubiquinol-cytochrome c reductase hinge protein
A_23_P369994	3.36	0.0291	DCLK1		doublecortin-like kise 1
A_23_P24104	2.54	0.0291	PLAU		plasminogen activator, urokise
A_32_P35311	2.43	0.0291	PABPN1		poly(A) binding protein, nuclear 1
A_23_P408376	2.35	0.0291	HSPA12A		heat shock 70kDa protein 12A
A_24_P73730	-1.8	0.0291	HSPC065		coiled-coil domain containing 113
A_24_P7642	2.65	0.0292	FABP5		fatty acid binding protein 5 (psoriasis-associated)
A_24_P661612	2.1	0.0292	PTPRB		protein tyrosine phosphatase, receptor type, B
A_32_P20912	2.49	0.0293	AK025669
A_32_P60065	4.85	0.0293	F2RL2		coagulation factor II (thrombin) receptor-like 2
A_32_P22005	3.08	0.0293	ENST00000278654
A_23_P81717	-1.57	0.0293	FRMD1		FERM domain containing 1
A_24_P652786	4.6	0.0293	RPL9		ribosomal protein L9
A_24_P450172	-1.93	0.0293	UBR5		ubiquitin protein ligase E3 component n-recognin 5
A_23_P136013	4	0.0293	A_23_P136013
A_24_P7322	-2.41	0.0296	A_24_P7322
A_24_P333106	3.68	0.0296	CR595167		similar to 60S ribosomal protein L23a
A_24_P341176	2.6	0.0296	A_24_P341176
A_23_P103282	3.33	0.0296	C1orf8		transmembrane protein 59
A_23_P216080	4.97	0.0296	HOOK3		hook homolog 3 (Drosophila)
A_23_P253052	2.3	0.0296	CD99L2		CD99 molecule-like 2
A_23_P99710	-1.97	0.0297	KIAA0586		KIAA0586
A_23_P100711	3.4	0.0297	PMP22		peripheral myelin protein 22
A_32_P17439	-1.91	0.0298	PIP4K2A		phosphatidylinositol-5-phosphate 4-kise, type II, alpha
A_24_P67980	6.44	0.0298	AK054946
A_24_P743869	-1.85	0.0298	LOC92482		hypothetical protein LOC92482
A_23_P217409	3.99	0.0298	USP9X		ubiquitin specific peptidase 9, X-linked
A_24_P99090	-3.05	0.0298	CKAP2		cytoskeleton associated protein 2
A_24_P236437	6.74	0.0298	DNCLI2		dynein, cytoplasmic 1, light intermediate chain 2
A_32_P205550	3.1	0.0298	RPL26L1		ribosomal protein L26-like 1
A_23_P121326	-1.93	0.0298	CYB561D2		cytochrome b-561 domain containing 2
A_24_P367069	2.77	0.0298	A_24_P367069
A_23_P53126	2.96	0.0299	LMO2		LIM domain only 2 (rhombotin-like 1)
A_23_P57521	3.51	0.0299	EIF3EIP		eukaryotic translation initiation factor 3, subunit E interacting protein
A_23_P434352	2.25	0.0299	CAST		calpastatin
A_32_P132936	4.72	0.0299	THC2380698
A_32_P68443	-1.74	0.03	BE714307
A_23_P59637	2.1	0.03	DOCK4		dedicator of cytokinesis 4
A_32_P40615	1.74	0.03	HERPUD2		HERPUD family member 2
A_24_P320254	4.76	0.03	HNRPH1		heterogeneous nuclear ribonucleoprotein H1 (H)
A_23_P135294	-1.59	0.03	ALDH1B1		aldehyde dehydrogese 1 family, member B1
A_23_P163711	-2.7	0.03	FAM57B		family with sequence similarity 57, member B
A_24_P944616	2.88	0.0301	HP1BP3		heterochromatin protein 1, binding protein 3
A_32_P98162	-1.33	0.0301	A_32_P98162
A_24_P257971	-1.41	0.0301	SLC27A4		solute carrier family 27 (fatty acid transporter), member 4
A_23_P200386	3.49	0.0301	KHDRBS1		KH domain containing, R binding, sigl transduction associated 1
A_24_P56884	-2.76	0.0301	C17orf32		chromosome 17 open reading frame 32
A_24_P480464	2.19	0.0301	A_24_P480464
A_23_P406782	-1.75	0.0301	HPN		hepsin (transmembrane protease, serine 1)
A_23_P123563	3.57	0.0301	RPS6		ribosomal protein S6
A_23_P45011	-1.75	0.0301	PPP1R14C		protein phosphatase 1, regulatory (inhibitor) subunit 14C
A_24_P126890	5.38	0.0301	RPL9		ribosomal protein L9
A_24_P784765	7.61	0.0301	CD59		CD59 molecule, complement regulatory protein
A_23_P203299	3.46	0.0301	RCN1		reticulocalbin 1, EF-hand calcium binding domain
A_23_P31536	4.81	0.0302	SSBP1		single-stranded D binding protein 1
A_24_P73290	4.6	0.0302	ATP2A2		ATPase, Ca++ transporting, cardiac muscle, slow twitch 2
A_32_P202057	3.52	0.0302	YWHAQ		tyrosine 3-monooxygese/tryptophan 5-monooxygese activation protein, theta polypeptide
A_32_P135818	2.97	0.0302	RPS3A		ribosomal protein S3A
A_32_P108474	2.1	0.0303	ABCE1		ATP-binding cassette, sub-family E (OABP), member 1
A_23_P202448	5.27	0.0304	CXCL12		chemokine (C-X-C motif) ligand 12 (stromal cell-derived factor 1)
A_23_P114164	8.17	0.0304	UBQLN2		ubiquilin 2
A_24_P56317	3.37	0.0304	MBNL2		muscleblind-like 2 (Drosophila)
A_32_P42197	5.16	0.0304	HNRPA1		heterogeneous nuclear ribonucleoprotein A1
A_24_P30670	-1.83	0.0304	WBP4		WW domain binding protein 4 (formin binding protein 21)
A_24_P48587	-1.49	0.0304	PSENEN		presenilin enhancer 2 homolog (C. elegans)
A_24_P382591	5.42	0.0304	C20orf30		chromosome 20 open reading frame 30
A_24_P121846	-1.77	0.0304	ZNF132		zinc finger protein 132
A_24_P418086	-2.03	0.0304	RBM34		R binding motif protein 34
A_23_P47497	1.76	0.0304	MRPL16		mitochondrial ribosomal protein L16
A_23_P3632	3.45	0.0305	ANKRD11		ankyrin repeat domain 11
A_23_P384635	2.26	0.0306	DZIP1L		DAZ interacting protein 1-like
A_32_P152673	3.01	0.0306	PABPC1		poly(A) binding protein, cytoplasmic 1
A_32_P122285	2.83	0.0306	A_32_P122285
A_23_P61810	3.09	0.0306	BAIAP2		BAI1-associated protein 2
A_24_P333697	-1.47	0.0307	KLK13		kallikrein-related peptidase 13
A_24_P59765	-2.42	0.0307	RHOT1		ras homolog gene family, member T1
A_32_P84526	-1.5	0.0307	HNRPC
A_24_P341376	2.82	0.0308	A_24_P341376
A_23_P169030	-1.58	0.0309	TNFRSF10B		tumor necrosis factor receptor superfamily, member 10b
A_24_P283221	-1.61	0.031	NAIP		NLR family, apoptosis inhibitory protein
A_23_P3784	-2.63	0.0311	RSPRY1		ring finger and SPRY domain containing 1
A_24_P340498	2.12	0.0311	AX721264
A_23_P357374	-1.98	0.0311	TIP39		tuberoinfundibular 39 residue protein precursor
A_24_P609932	-2.19	0.0311	A_24_P609932
A_32_P208978	2.49	0.0311	AK098256		hypothetical protein LOC728723
A_24_P150194	3.19	0.0312	NACA		scent polypeptide-associated complex alpha subunit
A_24_P521662	3.35	0.0312	A_24_P521662
A_24_P341426	2.08	0.0313	A_24_P341426
A_24_P419177	-1.82	0.0315	ZNF638		zinc finger protein 638
A_23_P161338	6.02	0.0315	PP		pyrophosphatase (inorganic) 1
A_24_P24371	-1.64	0.0316	IGHG4		immunoglobulin heavy constant gamma 4 (G4m marker)
A_23_P210995	-1.93	0.0316	OSBPL2		oxysterol binding protein-like 2
A_24_P8768	3.69	0.0316	MRPL20		mitochondrial ribosomal protein L20
A_23_P148629	3.78	0.0316	EIF1AY		eukaryotic translation initiation factor 1A, Y-linked
A_24_P175909	2.75	0.0316	MARS		methionyl-tR synthetase
A_24_P750636	2.93	0.0317	THC2267012
A_24_P548453	-2	0.0317	CRYZ		crystallin, zeta (quinone reductase)
A_24_P358390	3.36	0.0319	A_24_P358390
A_23_P80156	-2.38	0.032	PRMT2		protein arginine methyltransferase 2
A_24_P159036	4.07	0.032	RPL36AL		ribosomal protein L36a-like
A_23_P20558	-2.23	0.032	CDC37L1		cell division cycle 37 homolog (S. cerevisiae)-like 1
A_23_P211910	4.95	0.032	PLOD2		procollagen-lysine, 2-oxoglutarate 5-dioxygese 2
A_24_P920319	3.15	0.032	ZBED5		zinc finger, BED-type containing 5
A_32_P213521	4.75	0.032	EMCN		endomucin
A_23_P53126	2.88	0.032	LMO2		LIM domain only 2 (rhombotin-like 1)
A_32_P58912	5.75	0.032	A_32_P58912
A_23_P216038	3.1	0.032	PHF20L1		PHD finger protein 20-like 1
A_23_P75523	3.19	0.032	CD59		CD59 molecule, complement regulatory protein
A_23_P203957	-1.98	0.032	ARG99		transmembrane and tetratricopeptide repeat containing 1
A_24_P336754	2.95	0.032	MCL1		myeloid cell leukemia sequence 1 (BCL2-related)
A_23_P257198	2.06	0.032	NDUFS4		DH dehydrogese (ubiquinone) Fe-S protein 4, 18kDa (DH-coenzyme Q reductase)
A_24_P213783	6.17	0.032	RPL31		ribosomal protein L31
A_23_P2732	-1.82	0.032	KIAA1704		KIAA1704
A_24_P850336	2.49	0.032	A_24_P850336
A_23_P37327	3.4	0.032	ABCD4		ATP-binding cassette, sub-family D (ALD), member 4
A_24_P706314	4.1	0.032	HNRPA3		heterogeneous nuclear ribonucleoprotein A3
A_23_P138117	2.78	0.032	CAMTA1		calmodulin binding transcription activator 1
A_24_P127181	3.51	0.0321	A_24_P127181
A_24_P257759	5.22	0.0321	RP9		retinitis pigmentosa 9 (autosomal domint)
A_23_P250478	-2.15	0.0321	PDK3		pyruvate dehydrogese kise, isozyme 3
A_23_P76159	4.2	0.0322	EEA1		early endosome antigen 1
A_24_P50489	2.59	0.0322	A_24_P50489
A_32_P189974	-1.56	0.0322	AW820825
A_24_P75308	2.56	0.0322	A_24_P75308
A_24_P887092	4.93	0.0322	THC2339791
A_23_P34433	4.6	0.0322	ZCCHC11		zinc finger, CCHC domain containing 11
A_24_P160920	3.74	0.0323	ENST00000304870
A_23_P83463	2.32	0.0323	2011-09-15		15 kDa selenoprotein
A_23_P341471	4.2	0.0323	UBE2N		ubiquitin-conjugating enzyme E2N (UBC13 homolog, yeast)
A_32_P175580	4.73	0.0324	RPS15A		ribosomal protein S15a
A_24_P169378	3.57	0.0325	RPS7		ribosomal protein S7
A_24_P944063	3.79	0.0325	ZNF785		zinc finger protein 785
A_23_P210285	4.47	0.0326	A_23_P210285
A_24_P409971	-3.6	0.0326	NEXN		nexilin (F actin binding protein)
A_23_P208788	-2.65	0.0326	C19orf33		chromosome 19 open reading frame 33
A_24_P134392	2.62	0.0327	STCH		stress 70 protein chaperone, microsome-associated, 60kDa
A_32_P161447	-1.85	0.0327	SPPL2B		sigl peptide peptidase-like 2B
A_23_P20882	3.43	0.0327	ATP6V1G1		ATPase, H+ transporting, lysosomal 13kDa, V1 subunit G1
A_23_P4522	2.61	0.0327	TXNL1		thioredoxin-like 1
A_23_P88589	3.82	0.0327	NR2F2		nuclear receptor subfamily 2, group F, member 2
A_23_P204828	-2.19	0.0329	NR2C1		nuclear receptor subfamily 2, group C, member 1
A_23_P500251	3.88	0.0329	YWHAB		tyrosine 3-monooxygese/tryptophan 5-monooxygese activation protein, beta polypeptide
A_24_P229066	3.02	0.033	ENST00000078131
A_32_P111609	2.57	0.033	TOMM7		translocase of outer mitochondrial membrane 7 homolog (yeast)
A_24_P139152	4.15	0.033	AL359062
A_23_P101615	-1.76	0.033	ZNF565		zinc finger protein 565
A_32_P42925	3.11	0.033	MRLC2		myosin regulatory light chain MRLC2
A_23_P103180	5.13	0.033	TYW3		tR-yW synthesizing protein 3 homolog (S. cerevisiae)
A_23_P374389	-2.31	0.0331	PWWP2		PWWP domain containing 2
A_24_P841622	3.22	0.0335	RPL32P3		ribosomal protein L32 pseudogene 3
A_24_P174257	-2.02	0.0335	CCDC93		coiled-coil domain containing 93
A_23_P112613	2.57	0.0335	PSMD12		proteasome (prosome, macropain) 26S subunit, non-ATPase, 12
A_23_P70359	3.87	0.0335	C6orf59
A_23_P131723	2.46	0.0338	YWHAQ		tyrosine 3-monooxygese/tryptophan 5-monooxygese activation protein, theta polypeptide
A_23_P122052	2.26	0.0338	LOC493869		similar to RIKEN cD 2310016C16
A_23_P217510	2.95	0.0338	CD99		CD99 molecule
A_24_P928052	5.47	0.0338	NRP1		neuropilin 1
A_24_P153324	4.44	0.0338	A_24_P153324
A_23_P426663	2.13	0.0338	MITF		microphthalmia-associated transcription factor
A_23_P407840	2.6	0.0338	FNDC1		fibronectin type III domain containing 1
A_24_P484894	4.74	0.0338	AMZ2		archaemetzincins-2
A_24_P323265	4.04	0.0338	ANKHD1		ankyrin repeat and KH domain containing 1
A_24_P272735	2.44	0.0339	A_24_P272735
A_24_P343271	-2.96	0.0339	RMND1		required for meiotic nuclear division 1 homolog (S. cerevisiae)
A_24_P349039	-2.18	0.0339	CDGAP		Cdc42 GTPase-activating protein
A_24_P617278	4.35	0.0339	A_24_P617278
A_23_P210675	-1.76	0.0339	SYCP2		syptonemal complex protein 2
A_24_P41662	2.98	0.0339	A_24_P41662
A_24_P32790	-1.58	0.0339	YOD1		YOD1 OTU deubiquiting enzyme 1 homolog (S. cerevisiae)
A_24_P923882	-2.13	0.0339	GPR180		G protein-coupled receptor 180
A_23_P62967	3.44	0.0339	DISC1		disrupted in schizophrenia 1
A_24_P210420	-1.3	0.0339	STARD13		StAR-related lipid transfer (START) domain containing 13
A_23_P128230	6.71	0.0339	NR4A1		nuclear receptor subfamily 4, group A, member 1
A_24_P136161	-1.82	0.0339	HNRPCL1		heterogeneous nuclear ribonucleoprotein C-like 1
A_24_P282108	1.99	0.034	ZZEF1		zinc finger, ZZ-type with EF-hand domain 1
A_24_P59247	2.71	0.034	LOC390282		similar to eukaryotic translation initiation factor 3, subunit 5 (epsilon)
A_32_P172755	3.38	0.0341	THC2409451
A_23_P5679	-2.6	0.0341	CFC1		cripto, FRL-1, cryptic family 1
A_32_P171181	-1.72	0.0341	NBPF15		neuroblastoma breakpoint family, member 15
A_23_P147121	-1.71	0.0344	ZNF136		zinc finger protein 136
A_24_P375510	-2.48	0.0344	ENST00000327893
A_32_P139079	5.31	0.0344	SERBP1		SERPINE1 mR binding protein 1
A_23_P209449	3.53	0.0344	FZD7		frizzled homolog 7 (Drosophila)
A_23_P50887	-2.1	0.0344	LANCL1		LanC lantibiotic synthetase component C-like 1 (bacterial)
A_24_P233786	2.7	0.0344	C1orf24		family with sequence similarity 129, member A
A_23_P80398	-3.12	0.0345	NCAPH2		non-SMC condensin II complex, subunit H2
A_32_P201498	4.01	0.0345	C20orf30		chromosome 20 open reading frame 30
A_24_P135771	2.62	0.0345	A_24_P135771
A_32_P517749	3.57	0.0345	RPS6KA3		ribosomal protein S6 kise, 90kDa, polypeptide 3
A_24_P273043	-2.13	0.0345	ENST00000331244
A_24_P196534	1.95	0.0345	PKNOX1		PBX/knotted 1 homeobox 1
A_23_P218835	-2.25	0.0345	KPNA4		karyopherin alpha 4 (importin alpha 3)
A_24_P255524	6.03	0.0345	CALD1		caldesmon 1
A_23_P36496	-1.99	0.0345	RBMS1		R binding motif, single stranded interacting protein 1
A_24_P862251	-2.05	0.0346	A_24_P862251
A_23_P166333	2.11	0.0346	UFD1L		ubiquitin fusion degradation 1 like (yeast)
A_24_P108351	-1.81	0.0346	HNRPUL1		heterogeneous nuclear ribonucleoprotein U-like 1
A_24_P106681	3.07	0.0346	YWHAG		tyrosine 3-monooxygese/tryptophan 5-monooxygese activation protein, gamma polypeptide
A_23_P420269	-2.19	0.0346	INTS2		integrator complex subunit 2
A_32_P334340	2.54	0.0346	MLLT4		chromosome 6 open reading frame 124
A_23_P65031	2.95	0.0346	DNCL1		dynein, light chain, LC8-type 1
A_24_P176733	3.77	0.0346	GK001		coiled-coil domain containing 47
A_24_P256219	-2.42	0.0346	MAF		v-maf musculoaponeurotic fibrosarcoma oncogene homolog (avian)
A_23_P378690	-2.58	0.0346	CR610885
A_23_P257091	-1.61	0.0346	NUP214		nucleoporin 214kDa
A_23_P77468	2.48	0.0346	FLJ14327		hypothetical protein FLJ14327
A_24_P889980	4.37	0.0346	PMS2L1		postmeiotic segregation increased 2-like 1
A_24_P500422	-1.96	0.0346	LOC221362		similar to heterogeneous nuclear ribonucleoprotein A/B
A_24_P918810	2.63	0.0346	LOC120318
A_23_P18422	6.99	0.0346	MRPL3		mitochondrial ribosomal protein L3
A_23_P36972	-1.63	0.0347	ZIC2		Zic family member 2 (odd-paired homolog, Drosophila)
A_32_P207494	-2.26	0.0348	C8orf41		chromosome 8 open reading frame 41
A_24_P454313	5.3	0.0348	HNRPA1		heterogeneous nuclear ribonucleoprotein A1
A_24_P346339	-1.74	0.0348	SESN1		sestrin 1
A_23_P209625	4.57	0.0349	CYP1B1		cytochrome P450, family 1, subfamily B, polypeptide 1
A_23_P328652	-1.88	0.0349	NPHP3		nephronophthisis 3 (adolescent)
A_32_P134764	4.97	0.0349	AL049227
A_32_P72341	3.42	0.0349	TRIM59		tripartite motif-containing 59
A_23_P216970	-1.63	0.0349	TRAF1		TNF receptor-associated factor 1
A_23_P53126	2.76	0.0349	LMO2		LIM domain only 2 (rhombotin-like 1)
A_23_P164057	4.89	0.035	MFAP4		microfibrillar-associated protein 4
A_24_P608790	3.46	0.035	A_24_P608790
A_24_P127621	2.66	0.035	A_24_P127621
A_23_P336854	4.45	0.035	ENST00000246019
A_23_P309701	-2.39	0.0351	PTPN2		protein tyrosine phosphatase, non-receptor type 2
A_24_P716249	-2.51	0.0351	THC2431729
A_23_P105144	-3.03	0.0351	SCUBE2		sigl peptide, CUB domain, EGF-like 2
A_24_P367645	-1.67	0.0351	MAP7D2		MAP7 domain containing 2
A_23_P138541	2.8	0.0351	AKR1C3		aldo-keto reductase family 1, member C3 (3-alpha hydroxysteroid dehydrogese, type II)
A_23_P137276	1.7	0.0351	AKAP13		A kise (PRKA) anchor protein 13
A_24_P202497	6.33	0.0353	TWSG1		twisted gastrulation homolog 1 (Drosophila)
A_24_P323868	-1.59	0.0353	AK095012
A_23_P251364	4.38	0.0353	STOX2		storkhead box 2
A_32_P92171	-1.69	0.0353	BC052596		hypothetical gene supported by BC052596
A_24_P531133	2.51	0.0353	HSP90AB6P		heat shock protein 90kDa alpha (cytosolic), class B member 6 (pseudogene)
A_23_P151426	2.33	0.0355	FOXO1		forkhead box O1
A_32_P119154	-2.91	0.0357	AI345640
A_32_P48244	-1.8	0.0358	ZNF100		zinc finger protein 100
A_23_P43141	3.21	0.0358	EIF3E		eukaryotic translation initiation factor 3, subunit E
A_23_P134426	5.04	0.0358	GPNMB		glycoprotein (transmembrane) nmb
A_24_P221366	3.32	0.0358	RPS15A		ribosomal protein S15a
A_24_P127051	3.34	0.036	A_24_P127051
A_23_P212639	3.19	0.036	SFRS10		splicing factor, arginine/serine-rich 10 (transformer 2 homolog, Drosophila)
A_24_P551530	-1.56	0.036	A_24_P551530
A_32_P145385	4.92	0.036	UBR2		ubiquitin protein ligase E3 component n-recognin 2
A_23_P257144	2.79	0.036	PXDN		peroxidasin homolog (Drosophila)
A_32_P91107	-1.63	0.036	BC089156
A_24_P606083	-1.5	0.036	FAM74A4		family with sequence similarity 74, member A4
A_23_P123692	-2.11	0.036	C9orf7		chromosome 9 open reading frame 7
A_24_P201064	3.62	0.0361	LOC286044		hypothetical protein LOC286044
A_32_P127105	2.82	0.0362	TAOK1		TAO kise 1
A_24_P410678	6.58	0.0362	JAK1		Janus kise 1 (a protein tyrosine kise)
A_24_P203909	4.12	0.0362	RPL34		ribosomal protein L34
A_23_P323685	-2.63	0.0362	HIST1H4H		histone cluster 1, H4h
A_32_P228501	3.67	0.0362	CDC26		cell division cycle 26 homolog (S. cerevisiae)
A_23_P253421	-2.17	0.0362	AUP1
A_24_P110558	3.34	0.0362	LOC492311		similar to bovine IgA regulatory protein
A_23_P304000	3.93	0.0362	MON2		MON2 homolog (S. cerevisiae)
A_32_P69076	2.61	0.0362	THC2406401
A_23_P82478	2.68	0.0363	PUS7		pseudouridylate synthase 7 homolog (S. cerevisiae)
A_23_P42498	5.3	0.0363	SNX3
A_24_P336551	-1.9	0.0363	BGLAP		bone gamma-carboxyglutamate (gla) protein (osteocalcin)
A_23_P253586	-1.72	0.0363	DOPEY2		dopey family member 2
A_24_P103060	-2.33	0.0364	MCFD2		multiple coagulation factor deficiency 2
A_23_P41553	2.23	0.0364	AF241539
A_24_P793228	-1.92	0.0364	LOC442517
A_24_P307184	2.42	0.0364	A_24_P307184
A_23_P214821	3.87	0.0364	EDN1		endothelin 1
A_23_P165879	3.85	0.0364	RAB10		RAB10, member RAS oncogene family
A_32_P179205	4.37	0.0364	LOC402562		hCG2023776
A_23_P209735	-1.95	0.0364	ARMC9		armadillo repeat containing 9
A_24_P280901	3.37	0.0364	RPL21		ribosomal protein L21
A_23_P401580	-3.27	0.0364	RMND5B		required for meiotic nuclear division 5 homolog B (S. cerevisiae)
A_23_P74737	-1.63	0.0364	EYA3		eyes absent homolog 3 (Drosophila)
A_23_P124912	2.4	0.0364	NPEPPS		aminopeptidase puromycin sensitive
A_23_P60499	2.76	0.0364	ZNF462		zinc finger protein 462
A_23_P103099	-1.8	0.0364	RBM9		R binding motif protein 9
A_23_P81087	-1.72	0.0364	INTS12		integrator complex subunit 12
A_23_P14284	2.26	0.0364	VTI1B		vesicle transport through interaction with t-SREs homolog 1B (yeast)
A_24_P281175	-2.49	0.0364	ENST00000321524
A_24_P28622	2.27	0.0364	ANGEL2		angel homolog 2 (Drosophila)
A_23_P63953	2.35	0.0364	LOC646119		similar to ribosomal protein S8
A_23_P259451	2.1	0.0364	LSM6		LSM6 homolog, U6 small nuclear R associated (S. cerevisiae)
A_24_P234094	-2.71	0.0364	RAB7L1		RAB7, member RAS oncogene family-like 1
A_23_P7221	5.42	0.0364	RPL34		ribosomal protein L34
A_23_P137196	1.92	0.0364	IL13RA1		interleukin 13 receptor, alpha 1
A_23_P37892	-2.52	0.0364	GPT2		glutamic pyruvate transamise (alanine aminotransferase) 2
A_23_P420431	-1.69	0.0364	XKR3		XK, Kell blood group complex subunit-related family, member 3
A_32_P148914	-2.16	0.0364	LOC389634		hypothetical LOC389634
A_23_P74129	4.82	0.0364	SMP1		transmembrane protein 50A
A_23_P111297	1.86	0.0364	RPP40		ribonuclease P/MRP 40kDa subunit
A_32_P86028	4.1	0.0364	RPS13		ribosomal protein S13
A_24_P123768	-1.76	0.0364	EIF2AK1		eukaryotic translation initiation factor 2-alpha kise 1
A_24_P745670	3.57	0.0364	A_24_P745670
A_24_P391568	-2.12	0.0364	ARNT		aryl hydrocarbon receptor nuclear translocator
A_24_P175612	-1.65	0.0364	SFXN2		sideroflexin 2
A_23_P210081	-2.21	0.0364	OSGEPL1		O-sialoglycoprotein endopeptidase-like 1
A_23_P98304	3.69	0.0364	TMEM16A		transmembrane protein 16A
A_24_P306561	1.83	0.0364	TCF25		transcription factor 25 (basic helix-loop-helix)
A_24_P913930	5.92	0.0365	THC2306075
A_23_P60079	8.72	0.0368	ANGPT2		angiopoietin 2
A_32_P19431	4.64	0.0368	LOC144983		heterogeneous nuclear ribonucleoprotein A1-like
A_24_P56467	2.63	0.037	GMPR2		guanosine monophosphate reductase 2
A_23_P308924	-1.76	0.037	DUSP16		dual specificity phosphatase 16
A_23_P47735	-2.93	0.037	RELT		RELT tumor necrosis factor receptor
A_24_P127543	3.52	0.0371	A_24_P127543
A_23_P136135	-2.31	0.0372	CHKA		choline kise alpha
A_24_P552374	5.6	0.0372	THC2339142
A_23_P165408	-1.99	0.0372	KLHL23		kelch-like 23 (Drosophila)
A_32_P221631	2.3	0.0372	THC2439773
A_23_P29575	2.32	0.0373	MRPS36		mitochondrial ribosomal protein S36
A_23_P164387	2.81	0.0374	SMARCE1		SWI/SNF related, matrix associated, actin dependent regulator of chromatin, subfamily e, member 1
A_24_P400815	-1.75	0.0374	A_24_P400815
A_32_P131050	2.75	0.0374	THC2276742
A_32_P73222	1.91	0.0375	AA631847
A_23_P317800	2.12	0.0375	ANAPC4		aphase promoting complex subunit 4
A_23_P136909	-2.16	0.0375	NSBP1		nucleosomal binding protein 1
A_23_P126689	-1.65	0.0375	USP21		ubiquitin specific peptidase 21
A_32_P226073	-1.59	0.0375	SSR1		sigl sequence receptor, alpha (translocon-associated protein alpha)
A_24_P418239	2.67	0.0375	RPS14		ribosomal protein S14
A_32_P226556	1.71	0.0376	AF070571
A_23_P85371	2.6	0.0376	RABGGTB		Rab geranylgeranyltransferase, beta subunit
A_24_P530690	-2.02	0.0377	A_24_P530690
A_24_P193509	-1.81	0.0377	FLJ31153		chromosome 16 open reading frame 63
A_24_P916211	1.97	0.0377	A_24_P916211
A_24_P521559	-3.17	0.0377	UGT2B10		UDP glucuronosyltransferase 2 family, polypeptide B10
A_24_P942773	3.27	0.0377	SLMAP		sarcolemma associated protein
A_23_P55256	2.15	0.0377	ZNF652		zinc finger protein 652
A_23_P12572	3.53	0.0379	CASP7		caspase 7, apoptosis-related cysteine peptidase
A_23_P108394	3.22	0.0379	THC2352042
A_23_P357101	-1.74	0.038	APOBEC3F		apolipoprotein B mR editing enzyme, catalytic polypeptide-like 3F
A_23_P162037	7.35	0.0382	ARNTL		aryl hydrocarbon receptor nuclear translocator-like
A_24_P298238	5.87	0.0382	A_24_P298238
A_23_P146644	2.86	0.0383	ANXA2		annexin A2
A_23_P136347	2.88	0.0383	EPS8		epidermal growth factor receptor pathway substrate 8
A_23_P122052	2.26	0.0384	LOC493869		similar to RIKEN cD 2310016C16
A_24_P349547	4.78	0.0384	A_24_P349547
A_23_P208041	3.6	0.0384	ZNF24		zinc finger protein 24
A_24_P127425	-1.55	0.0384	ENST00000329821
A_32_P209702	3.55	0.0384	THC2283850
A_23_P154266	3.17	0.0384	PTCD3		Pentatricopeptide repeat domain 3
A_24_P223124	5.79	0.0384	FNDC3B		fibronectin type III domain containing 3B
A_23_P92320	3.03	0.0384	NUP54		nucleoporin 54kDa
A_32_P8015	4.04	0.0385	LOC144983		heterogeneous nuclear ribonucleoprotein A1-like
A_32_P99275	6.53	0.0386	YTHDF2		YTH domain family, member 2
A_24_P306945	2.34	0.0386	LOC441245		hypothetical LOC441245
A_23_P30813	-1.82	0.0386	HIST1H4K		histone cluster 1, H4k
A_23_P43276	2.92	0.0386	GPR124		G protein-coupled receptor 124
A_32_P515088	4.23	0.0387	FVT1		follicular lymphoma variant translocation 1
A_23_P138023	-2	0.0387	APITD1		apoptosis-inducing, TAF9-like domain 1
A_24_P927815	2.82	0.0389	LOC144983		heterogeneous nuclear ribonucleoprotein A1-like
A_24_P538478	-1.64	0.0389	MED28		mediator complex subunit 28
A_23_P339818	4.37	0.0389	ARRDC4		arrestin domain containing 4
A_24_P754803	3.63	0.039	RPL10		ribosomal protein L10
A_32_P94176	3.11	0.039	THC2427266
A_23_P7066	4.73	0.039	RPL9		ribosomal protein L9
A_24_P706312	5.1	0.039	HNRPA3		heterogeneous nuclear ribonucleoprotein A3
A_24_P192586	5.25	0.039	DNAJA1		DJ (Hsp40) homolog, subfamily A, member 1
A_23_P301304	3.21	0.039	FGFR1
A_32_P116399	-1.52	0.039	TLK2		tousled-like kise 2
A_32_P126259	4.38	0.039	THC2443836
A_24_P371399	-2.46	0.039	C3orf58		chromosome 3 open reading frame 58
A_24_P940921	2.66	0.039	ALS4		setaxin
A_23_P145965	3.94	0.0391	TPST1		tyrosylprotein sulfotransferase 1
A_24_P926189	2.28	0.0391	THC2262154
A_32_P83174	-1.8	0.0391	A_32_P83174
A_23_P502832	7.1	0.0391	RBM12		R binding motif protein 12
A_23_P95930	-2.19	0.0391	NM_001015886
A_23_P376799	1.98	0.0391	FAM21C		family with sequence similarity 21, member C
A_32_P113682	3.47	0.0391	ZYG11B		zyg-11 homolog B (C. elegans)
A_24_P179363	-1.31	0.0391	FANCF		Fanconi anemia, complementation group F
A_23_P157784	-1.71	0.0391	HINT2		histidine triad nucleotide binding protein 2
A_23_P502371	2.76	0.0391	PHF2		PHD finger protein 2
A_24_P371758	1.64	0.0391	MRPL36		mitochondrial ribosomal protein L36
A_24_P179646	-1.8	0.0391	TDGF3		teratocarcinoma-derived growth factor 3, pseudogene
A_23_P151459	2.78	0.0391	MYCBP2		MYC binding protein 2
A_23_P113351	3.73	0.0391	SPARCL1		SPARC-like 1 (mast9, hevin)
A_24_P127719	-2.22	0.0391	MAFA		v-maf musculoaponeurotic fibrosarcoma oncogene homolog A (avian)
A_24_P649735	3.18	0.0392	THC2281176
A_23_P102890	3.43	0.0392	MRPS6		mitochondrial ribosomal protein S6
A_23_P203972	2.66	0.0392	FZD10		frizzled homolog 10 (Drosophila)
A_23_P130961	-1.63	0.0393	ELA2		elastase 2, neutrophil
A_23_P79416	1.7	0.0393	FBXO11		F-box protein 11
A_23_P368187	-1.61	0.0393	NAB2		NGFI-A binding protein 2 (EGR1 binding protein 2)
A_24_P391960	3.32	0.0393	ENST00000361845
A_24_P400324	7.59	0.0393	THSD7A		thrombospondin, type I, domain containing 7A
A_32_P178800	-2.4	0.0395	THC2402993
A_23_P136805	-1.87	0.0395	ARHGAP11A		Rho GTPase activating protein 11A
A_23_P87709	4.61	0.0395	FLJ22662		hypothetical protein FLJ22662
A_24_P303118	5.01	0.0395	RPL34		ribosomal protein L34
A_23_P163227	-3.04	0.0395	CKMT1		creatine kise, mitochondrial 1B
A_24_P264207	4.33	0.0395	PTMA		prothymosin, alpha (gene sequence 28)
A_24_P26073	2.57	0.0395	LRPPRC		leucine-rich PPR-motif containing
A_32_P116206	2.58	0.0395	RELL1		RELT-like 1
A_23_P217845	2.68	0.0395	RGS16		regulator of G-protein sigling 16
A_32_P96213	2.63	0.0395	TPT1		tumor protein, translatiolly-controlled 1
A_24_P73920	4.01	0.0395	CR609948
A_23_P112251	3.19	0.0395	GNG10		hypothetical protein LOC552891
A_23_P77779	3.21	0.0395	RPL19		ribosomal protein L19
A_24_P311604	-1.68	0.0395	C4orf28		chromosome 4 open reading frame 28
A_23_P394043	-1.44	0.0395	KIAA1543		KIAA1543
A_23_P46182	4.17	0.0395	RPS8		ribosomal protein S8
A_32_P220127	3.55	0.0395	RPL34		ribosomal protein L34
A_23_P138655	-5.06	0.0395	CYP26A1		cytochrome P450, family 26, subfamily A, polypeptide 1
A_24_P830690	-2.44	0.0395	PDPK1		3-phosphoinositide dependent protein kise-1
A_23_P58266	-4.11	0.0395	S100P		S100 calcium binding protein P
A_24_P249824	5.73	0.0395	DYRK2		dual-specificity tyrosine-(Y)-phosphorylation regulated kise 2
A_24_P306469	2.38	0.0395	LOC257039		similar to 40S ribosomal protein S17
A_24_P359942	3.95	0.0395	RBMS3		R binding motif, single stranded interacting protein
A_23_P432352	-2.48	0.0395	CXorf61		chromosome X open reading frame 61
A_23_P159650	3.22	0.0396	COX7B		cytochrome c oxidase subunit VIIb
A_23_P153945	3.35	0.0396	GTDC1		glycosyltransferase-like domain containing 1
A_23_P217609	3.68	0.0397	RPL36A		ribosomal protein L36a
A_24_P340491	2.9	0.0397	BC058160		ribosomal protein L36a pseudogene
A_23_P87580	-1.92	0.0397	ANP32D		acidic (leucine-rich) nuclear phosphoprotein 32 family, member D
A_32_P104478	4.21	0.0397	AK026881
A_23_P4798	-1.79	0.0397	ZNF581		zinc finger protein 581
A_32_P12820	2.76	0.0397	THC2400533
A_23_P17095	4.79	0.0397	TFPI		tissue factor pathway inhibitor (lipoprotein-associated coagulation inhibitor)
A_23_P12884	2.19	0.0397	GRK5		G protein-coupled receptor kise 5
A_23_P16722	2.05	0.0397	DOCK10		dedicator of cytokinesis 10
A_23_P168898	4.84	0.0397	RPS20		ribosomal protein S20
A_24_P161463	3.56	0.0397	BC032480		chromosome 20 open reading frame 199
A_24_P414256	2.59	0.0397	CCDC72		coiled-coil domain containing 72
A_23_P34176	3.22	0.0397	WWC3		WWC family member 3
A_23_P126486	2.87	0.0397	CROCCL1		ciliary rootlet coiled-coil, rootletin-like 1
A_23_P25204	3.79	0.0397	SLC25A3		solute carrier family 25 (mitochondrial carrier; phosphate carrier), member 3
A_24_P4110	-1.66	0.0397	ELP3		elongation protein 3 homolog (S. cerevisiae)
A_24_P213161	-2.82	0.0397	NALP2		NLR family, pyrin domain containing 2
A_24_P306896	-2	0.0397	A_24_P306896
A_32_P123771	3.31	0.0397	ATP5E		ATP synthase, H+ transporting, mitochondrial F1 complex, epsilon subunit
A_24_P62237	-1.55	0.0397	CERK		ceramide kise
A_24_P685729	2.77	0.0397	A_24_P685729
A_23_P256297	-2.37	0.0397	RRP1B		ribosomal R processing 1 homolog B (S. cerevisiae)
A_23_P92929	2.09	0.0397	PRR16		proline rich 16
A_24_P304881	-1.59	0.0397	LOC283859		hypothetical protein LOC283859
A_23_P128436	3.17	0.0398	PPHLN1		periphilin 1
A_23_P256933	3.34	0.0398	RPL24		ribosomal protein L24
A_23_P110492	2.33	0.0399	2011-03-06		membrane-associated ring finger (C3HC4) 6
A_23_P322756	-1.63	0.0401	CXXC6		CXXC finger 6
A_24_P152983	3.81	0.0401	A_24_P152983
A_32_P70245	-3.22	0.0401	AL359605
A_23_P97990	3.3	0.0401	HTRA1		HtrA serine peptidase 1
A_23_P38275	2.78	0.0401	RPL26		ribosomal protein L26
A_23_P390744	2.46	0.0403	FLJ31153		chromosome 16 open reading frame 63
A_32_P198445	3.65	0.0403	AF401032
A_23_P146943	3.07	0.0403	ATP1B1		ATPase, +/K+ transporting, beta 1 polypeptide
A_24_P102769	2.59	0.0403	UQCRH		ubiquinol-cytochrome c reductase hinge protein
A_32_P10311	-1.51	0.0403	AF305816
A_23_P101240	2.94	0.0403	CR626634		hypothetical protein LOC147645
A_23_P161194	2.65	0.0403	VIM		vimentin
A_23_P204941	1.49	0.0403	GJB2		gap junction protein, beta 2, 26kDa
A_24_P214184	-1.86	0.0403	LOC51152		melanoma antigen
A_24_P295050	-2.01	0.0403	KLHL7		kelch-like 7 (Drosophila)
A_23_P151133	-1.47	0.0403	NET-5		tetraspanin 9
A_24_P216505	-1.58	0.0403	ESRRA		estrogen-related receptor alpha
A_23_P432573	1.79	0.0403	MRGPRF		MAS-related GPR, member F
A_23_P219144	2.49	0.0403	CLTA		clathrin, light chain (Lca)
A_23_P122210	4.33	0.0403	FLJ11292		hypothetical protein FLJ11292
A_32_P11499	2.73	0.0403	UBE2N		ubiquitin-conjugating enzyme E2N (UBC13 homolog, yeast)
A_23_P428468	2.56	0.0404	ZNF292		zinc finger protein 292
A_23_P13073	4.54	0.0404	PUS3		pseudouridylate synthase 3
A_24_P215765	3.69	0.0404	ATP10A		ATPase, Class V, type 10A
A_24_P615462	2.4	0.0404	A_24_P615462
A_23_P11774	4.18	0.0404	CGI-94		UTP11-like, U3 small nucleolar ribonucleoprotein, (yeast)
A_23_P331928	5.24	0.0404	CD109		CD109 molecule
A_23_P214108	-2.05	0.0404	TPMT		thiopurine S-methyltransferase
A_24_P237328	2.66	0.0404	MT		malonyl CoA:ACP acyltransferase (mitochondrial)
A_24_P11315	-1.86	0.0404	OLFML3		olfactomedin-like 3
A_23_P120194	4.02	0.0405	ORMDL1		ORM1-like 1 (S. cerevisiae)
A_23_P10194	-1.96	0.0405	SEZ6L2		seizure related 6 homolog (mouse)-like 2
A_24_P112110	-1.4	0.0406	GTF2I		general transcription factor II, i
A_23_P75441	-2.13	0.0407	NUDT22		nudix (nucleoside diphosphate linked moiety X)-type motif 22
A_24_P67375	-2.09	0.0407	TPMT		thiopurine S-methyltransferase
A_24_P161018	6.72	0.0408	PARP14		poly (ADP-ribose) polymerase family, member 14
A_24_P33115	2.45	0.0408	A_24_P33115
A_32_P97739	-1.97	0.0408	AJ420487
A_24_P241995	-1.67	0.0408	NDUFV3		DH dehydrogese (ubiquinone) flavoprotein 3, 10kDa
A_23_P103864	2.83	0.0408	TTC13		tetratricopeptide repeat domain 13
A_23_P201628	2.47	0.0409	LAMC1		laminin, gamma 1 (formerly LAMB2)
A_23_P88865	2.6	0.0409	CMTM3		CKLF-like MARVEL transmembrane domain containing 3
A_24_P89971	2.5	0.0409	SURF4		surfeit 4
A_23_P202594	3.85	0.0409	C10orf119		chromosome 10 open reading frame 119
A_24_P766208	3.04	0.0409	RPL3		ribosomal protein L3
A_32_P134580	4.01	0.0411	HMGB1		high-mobility group box 1
A_23_P84272	6	0.0412	A_23_P84272
A_23_P23303	-2.26	0.0412	EXO1		exonuclease 1
A_23_P134827	1.77	0.0413	ASH2L		ash2 (absent, small, or homeotic)-like (Drosophila)
A_24_P41339	2.47	0.0413	A_24_P41339
A_24_P941322	4.4	0.0413	QKI		quaking homolog, KH domain R binding (mouse)
A_24_P886515	1.6	0.0413	THC2314861
A_23_P47155	-1.65	0.0413	PANX1		pannexin 1
A_32_P227043	1.69	0.0413	THC2322562
A_32_P191373	3.44	0.0414	THC2412419
A_24_P204095	2.47	0.0414	A_24_P204095
A_23_P146922	-2.17	0.0414	GAS6		growth arrest-specific 6
A_23_P344973	2.71	0.0414	MYL6		myosin, light chain 6, alkali, smooth muscle and non-muscle
A_23_P86242	-1.61	0.0414	SLC30A10		solute carrier family 30, member 10
A_24_P380132	4.1	0.0414	G3BP2		GTPase activating protein (SH3 domain) binding protein 2
A_24_P118411	-1.95	0.0414	A_24_P118411
A_23_P80773	3.03	0.0416	SRPRB		sigl recognition particle receptor, B subunit
A_24_P617046	-2.78	0.0416	GOSR1		golgi SP receptor complex member 1
A_24_P135748	-1.92	0.0416	GRTP1		growth hormone regulated TBC protein 1
A_32_P186038	3.89	0.0416	THC2359128
A_23_P118002	3.25	0.0416	UQCRC2		ubiquinol-cytochrome c reductase core protein II
A_32_P197489	2.52	0.0416	KLF13		Kruppel-like factor 13
A_32_P190648	4.01	0.0416	BX096698
A_24_P399942	3.98	0.0418	ATP11C		ATPase, Class VI, type 11C
A_32_P173481	2.58	0.0418	IK		IK cytokine, down-regulator of HLA II
A_23_P53614	-1.79	0.0418	BRAP		BRCA1 associated protein
A_32_P44762	2.47	0.0418	CCDC72		coiled-coil domain containing 72
A_23_P113701	2.61	0.0418	PDGFA		platelet-derived growth factor alpha polypeptide
A_23_P218523	2.48	0.0418	C19orf28		chromosome 19 open reading frame 28
A_24_P11791	2.95	0.0418	KPNA4		karyopherin alpha 4 (importin alpha 3)
A_24_P400290	-2.33	0.0418	NBPF11		neuroblastoma breakpoint family, member 11
A_23_P393099	-5.13	0.0418	TFF3		trefoil factor 3 (intestil)
A_23_P35906	2.06	0.042	CASP4		caspase 4, apoptosis-related cysteine peptidase
A_23_P138435	4.51	0.042	RAI17		zinc finger, MIZ-type containing 1
A_23_P109171	1.83	0.042	BFSP1		beaded filament structural protein 1, filensin
A_24_P118281	3.41	0.0422	LOC391701
A_24_P500584	2.8	0.0422	XIST		X (ictive)-specific transcript
A_24_P59099	-2.48	0.0422	A_24_P59099
A_23_P15146	-1.67	0.0422	IL32		interleukin 32
A_23_P150053	4.68	0.0422	ACTA2		actin, alpha 2, smooth muscle, aorta
A_23_P168864	-1.79	0.0422	ZNF16		zinc finger protein 16
A_24_P274987	-2.07	0.0423	TMEFF1		transmembrane protein with EGF-like and two follistatin-like domains 1
A_23_P391479	-1.65	0.0424	KIAA1853		KIAA1853
A_32_P109401	-2.3	0.0424	NOL7
A_24_P282597	4.43	0.0424	MCP		CD46 molecule, complement regulatory protein
A_23_P112482	-2.92	0.0424	AQP3		aquaporin 3 (Gill blood group)
A_24_P372608	4.26	0.0425	RPS13		ribosomal protein S13
A_32_P220152	-2.25	0.0426	M11S1		cell cycle associated protein 1
A_23_P358995	2.77	0.0426	IBTK		inhibitor of Bruton agammaglobulinemia tyrosine kise
A_32_P18034	5.66	0.0427	THC2460959
A_23_P252711	-2.06	0.0427	LACTB2		lactamase, beta 2
A_23_P7229	3.42	0.0428	RPL34		ribosomal protein L34
A_32_P141938	2.48	0.0428	THC2453775
A_24_P58242	3.94	0.0428	ENST00000304016
A_23_P45166	2.29	0.0428	PROSC		proline synthetase co-transcribed homolog (bacterial)
A_32_P142550	-1.78	0.0428	ZNF562		zinc finger protein 562
A_24_P698136	-1.98	0.0428	AK125299		similar to acyl-CoA thioesterase 7 isoform hBACHa
A_23_P36464	2.32	0.0428	C12orf11		chromosome 12 open reading frame 11
A_24_P144084	2.46	0.0428	A_24_P144084
A_23_P410717	-1.84	0.0428	C1orf51		chromosome 1 open reading frame 51
A_24_P415012	3.2	0.0428	LRP12		low density lipoprotein-related protein 12
A_24_P382017	-1.88	0.0428	RRN3		RRN3 R polymerase I transcription factor homolog (S. cerevisiae)
A_23_P116280	-1.6	0.0429	WT1		Wilms tumor 1
A_32_P23096	5.02	0.0429	A_32_P23096
A_24_P89512	4.45	0.0429	BCLAF1		BCL2-associated transcription factor 1
A_24_P258473	-2	0.043	SMOC1		SPARC related modular calcium binding 1
A_23_P122041	2.58	0.0431	PPP2CA		protein phosphatase 2 (formerly 2A), catalytic subunit, alpha isoform
A_24_P186936	-1.55	0.0431	ELN		elastin (supravalvular aortic stenosis, Williams-Beuren syndrome)
A_32_P62008	3.94	0.0431	RPL10A		ribosomal protein L10a
A_23_P133648	-5.28	0.0431	FAM8A1		family with sequence similarity 8, member A1
A_23_P34546	-1.99	0.0431	SDCCAG8		serologically defined colon cancer antigen 8
A_23_P107336	-4.59	0.0433	CENTB1		centaurin, beta 1
A_23_P20384	1.97	0.0433	LSM1		LSM1 homolog, U6 small nuclear R associated (S. cerevisiae)
A_32_P77369	-1.69	0.0433	SC4MOL		sterol-C4-methyl oxidase-like
A_23_P14734	2.94	0.0433	RPS27L		ribosomal protein S27-like
A_23_P12874	4.52	0.0433	GTPBP4		GTP binding protein 4
A_23_P421323	2.59	0.0433	A_23_P421323
A_32_P101031	2.6	0.0433	LYPD1		LY6/PLAUR domain containing 1
A_24_P49267	-1.67	0.0434	A_24_P49267
A_23_P216149	2.72	0.0434	TERF1		telomeric repeat binding factor (NIMA-interacting) 1
A_24_P102456	-1.76	0.0434	BC028232
A_24_P914088	3.13	0.0434	RPL4		ribosomal protein L4
A_23_P122782	3.29	0.0434	TCP1		t-complex 1
A_24_P412734	2.36	0.0434	PRSS36		protease, serine, 36
A_24_P56194	-2.29	0.0434	CREBL2		cAMP responsive element binding protein-like 2
A_32_P78311	-2.33	0.0434	CR590180		similar to BMS1-like, ribosome assembly protein
A_32_P115749	3.78	0.0434	CD104030
A_24_P328969	4.24	0.0434	YIPF5		Yip1 domain family, member 5
A_24_P382401	-2.09	0.0435	ZNF791		zinc finger protein 791
A_23_P304524	-3.16	0.0436	DCAMKL2
A_32_P199129	-1.36	0.0436	BX114326
A_32_P182156	-1.82	0.0436	ZNF511		zinc finger protein 511
A_24_P194934	3.31	0.0437	LOC391656		similar to ribosomal protein S15a
A_23_P59921	2.85	0.0437	PC4		SUB1 homolog (S. cerevisiae)
A_24_P229658	-2.44	0.0437	ENST00000314295
A_32_P232237	4.01	0.0437	THC2409354
A_23_P380266	-2.29	0.0437	FLJ23867		hypothetical protein FLJ23867
A_23_P166248	6.91	0.0437	DSCR1		regulator of calcineurin 1
A_23_P156425	-2.19	0.0437	MAN1A1		mannosidase, alpha, class 1A, member 1
A_23_P259272	3.61	0.0438	WSB2		WD repeat and SOCS box-containing 2
A_23_P170587	2.27	0.0438	SMYD2		SET and MYND domain containing 2
A_23_P167905	-1.94	0.0438	DUSP22		dual specificity phosphatase 22
A_32_P122703	2.31	0.0438	PGM2L1		phosphoglucomutase 2-like 1
A_24_P180680	2.77	0.0438	LAPTM4B		lysosomal associated protein transmembrane 4 beta
A_32_P87074	4.33	0.0438	AK022150
A_23_P19657	-1.7	0.0439	LRP11		low density lipoprotein receptor-related protein 11
A_23_P20458	-1.82	0.0439	GPR7		neuropeptides B/W receptor 1
A_23_P24594	4.15	0.044	HSPA8		heat shock 70kDa protein 8
A_24_P289383	3.73	0.044	CHD7		chromodomain helicase D binding protein 7
A_24_P42066	-2.01	0.044	GGT3		gamma-glutamyltransferase 3
A_24_P58308	4.51	0.0441	ENST00000308498
A_23_P136254	-1.77	0.0442	SGCD		sarcoglycan, delta (35kDa dystrophin-associated glycoprotein)
A_23_P257905	-1.76	0.0442	CENPB		centromere protein B, 80kDa
A_24_P240166	2.16	0.0442	PHLDB2		pleckstrin homology-like domain, family B, member 2
A_23_P161628	2.1	0.0442	MUS81		MUS81 endonuclease homolog (S. cerevisiae)
A_24_P171075	5.28	0.0442	CREM		cAMP responsive element modulator
A_23_P200815	3.56	0.0442	THC2302075
A_23_P141730	-1.7	0.0444	DSG2		desmoglein 2
A_23_P51009	2.34	0.0444	NDUFB3		DH dehydrogese (ubiquinone) 1 beta subcomplex, 3, 12kDa
A_24_P41189	-2.04	0.0445	LOC283523		similar to telomeric repeat binding factor 1 isoform 2
A_23_P90143	2.99	0.0445	RPL13A		ribosomal protein L13a
A_23_P132863	2.47	0.0445	LSM3		LSM3 homolog, U6 small nuclear R associated (S. cerevisiae)
A_23_P346969	-1.76	0.0445	PIK3CB		phosphoinositide-3-kise, catalytic, beta polypeptide
A_23_P44037	3.12	0.0445	ACTG1		actin, gamma 1
A_32_P181131	-2.27	0.0445	AK3L2		adenylate kise 3-like 2
A_32_P37733	2.57	0.0445	AK098081
A_23_P254863	-1.62	0.0446	MGC42105		hypothetical protein MGC42105
A_23_P321388	-3.43	0.0446	IBRDC3		ring finger protein 19B
A_32_P24709	-1.48	0.0448	ZNF642		zinc finger protein 642
A_23_P63896	2	0.0448	FAS		Fas (TNF receptor superfamily, member 6)
A_23_P163955	-1.81	0.0448	PEMT		phosphatidylethanolamine N-methyltransferase
A_24_P110403	1.97	0.0449	BF931515
A_23_P52569	-1.6	0.0449	NUDT8		nudix (nucleoside diphosphate linked moiety X)-type motif 8
A_24_P188105	2.9	0.0449	KIAA0280		KIAA0280
A_23_P376088	-1.62	0.0449	LIME1		Lck interacting transmembrane adaptor 1
A_24_P67748	-1.65	0.0449	A_24_P67748
A_24_P252895	-1.72	0.0449	PHEMX		tetraspanin 32
A_23_P359043	-1.92	0.0449	PALM2-AKAP2		PALM2-AKAP2 protein
A_24_P98371	2.88	0.0449	PSIP1		PC4 and SFRS1 interacting protein 1
A_24_P391853	3.49	0.0449	ENST00000272762
A_23_P74595	3.07	0.0449	UNR		cold shock domain containing E1, R-binding
A_32_P105217	-1.37	0.0449	THC2317675
A_23_P91657	-1.94	0.045	EWSR1		Ewing sarcoma breakpoint region 1
A_32_P187143	1.64	0.045	A_32_P187143
A_24_P497437	6.75	0.045	AK127309
A_32_P109572	-1.64	0.045	HNRPL		heterogeneous nuclear ribonucleoprotein L
A_23_P132973	12.81	0.045	PIGY		phosphatidylinositol glycan anchor biosynthesis, class Y
A_24_P65098	5.03	0.045	TMEM87A		transmembrane protein 87A
A_23_P216610	2.85	0.045	SUSD1		sushi domain containing 1
A_32_P191262	-1.61	0.045	ACR		acrosin
A_23_P209215	-1.69	0.045	STAM2		sigl transducing adaptor molecule (SH3 domain and ITAM motif) 2
A_23_P341418	2.35	0.045	ZDHHC20		zinc finger, DHHC-type containing 20
A_24_P183150	-1.94	0.045	CXCL3		chemokine (C-X-C motif) ligand 3
A_23_P42969	1.78	0.045	FGL2		fibrinogen-like 2
A_32_P11931	3.06	0.045	RPL26		ribosomal protein L26
A_23_P331748	-3.03	0.045	CD33		CD33 molecule
A_23_P168388	4.03	0.045	GIMAP8		GTPase, IMAP family member 8
A_24_P788878	3.74	0.045	NLF2		nuclear localized factor 2
A_23_P115417	1.88	0.045	RGL1		ral guanine nucleotide dissociation stimulator-like 1
A_24_P109652	2.65	0.045	SGK269		NKF3 kise family member
A_24_P29001	2.67	0.045	LSM3		LSM3 homolog, U6 small nuclear R associated (S. cerevisiae)
A_23_P81760	-2.19	0.045	QKI		quaking homolog, KH domain R binding (mouse)
A_23_P254648	-1.93	0.045	FBXW2		F-box and WD repeat domain containing 2
A_24_P342377	-2.66	0.045	ME1		malic enzyme 1, DP(+)-dependent, cytosolic
A_23_P101093	2.93	0.045	COPZ2		coatomer protein complex, subunit zeta 2
A_23_P255916	-1.68	0.045	RPUSD3		R pseudouridylate synthase domain containing 3
A_24_P392713	3.16	0.045	CCDC139		coiled-coil domain containing 139
A_23_P93750	1.73	0.045	LSM5		LSM5 homolog, U6 small nuclear R associated (S. cerevisiae)
A_23_P204958	3.8	0.0451	LATS2		LATS, large tumor suppressor, homolog 2 (Drosophila)
A_23_P122052	2.21	0.0451	LOC493869		similar to RIKEN cD 2310016C16
A_23_P148916	1.7	0.0451	OSBPL9		oxysterol binding protein-like 9
A_24_P117029	2.78	0.0451	LDLR		low density lipoprotein receptor (familial hypercholesterolemia)
A_23_P60248	3.18	0.0451	TXN		thioredoxin
A_23_P115792	2.47	0.0451	PLEKHA1		pleckstrin homology domain containing, family A (phosphoinositide binding specific) member 1
A_23_P500034	2.99	0.0451	GLI2		GLI-Kruppel family member GLI2
A_24_P264611	-2.8	0.0451	ANKRD11		ankyrin repeat domain 11
A_23_P6935	-2.52	0.0451	CD47		CD47 molecule
A_23_P138099	3.02	0.0451	ABL2		v-abl Abelson murine leukemia viral oncogene homolog 2 (arg, Abelson-related gene)
A_23_P95923	2.93	0.0451	ZNF562		zinc finger protein 562
A_24_P479510	5.23	0.0451	BM550834
A_24_P530900	-1.78	0.0453	A_24_P530900
A_23_P1126	3.33	0.0455	LEPROT		leptin receptor overlapping transcript
A_24_P418028	-1.62	0.0455	ENST00000318301
A_23_P127584	3.19	0.0455	NNMT		nicotimide N-methyltransferase
A_24_P723655	-1.75	0.0455	THC2292455
A_23_P8175	2.58	0.0455	PLAGL1		pleiomorphic adenoma gene-like 1
A_24_P92771	4.51	0.0455	FTHL12		ferritin, heavy polypeptide-like 12
A_23_P15326	-1.49	0.0458	TRIM25		tripartite motif-containing 25
A_24_P469255	-1.47	0.0459	AF085995		similar to septin 7
A_23_P155351	-1.61	0.0459	BTD		biotinidase
A_24_P698376	2.1	0.0459	A_24_P698376
A_23_P8196	-1.88	0.0459	ME1		malic enzyme 1, DP(+)-dependent, cytosolic
A_24_P234792	3.36	0.0459	CSNK1G3		casein kise 1, gamma 3
A_32_P136319	3.33	0.0461	RPL36A		ribosomal protein L36a
A_23_P12272	2.75	0.0461	PPP1R8		protein phosphatase 1, regulatory (inhibitor) subunit 8
A_32_P100475	8.28	0.0461	A_32_P100475
A_23_P208369	-2.56	0.0461	ITPKC		inositol 1,4,5-trisphosphate 3-kise C
A_23_P79732	4.52	0.0461	RPS27A		ribosomal protein S27a
A_23_P45726	5.03	0.0462	HNRPR		heterogeneous nuclear ribonucleoprotein R
A_32_P224888	3.41	0.0462	AK054895
A_23_P92424	2.7	0.0462	SAS10		disrupter of silencing 10
A_23_P352879	-2.21	0.0462	GCLC		glutamate-cysteine ligase, catalytic subunit
A_24_P372217	1.82	0.0462	SPFH2		ER lipid raft associated 2
A_32_P139551	5.28	0.0463	THC2316649
A_24_P41180	2.07	0.0464	RPS5		ribosomal protein S5
A_32_P112592	5.18	0.0465	AK002179
A_23_P23380	-2.15	0.0465	ELOVL1		elongation of very long chain fatty acids (FEN1/Elo2, SUR4/Elo3, yeast)-like 1
A_24_P776784	-1.5	0.0465	BM687208
A_23_P135646	-1.81	0.0465	IKZF1		IKAROS family zinc finger 1 (Ikaros)
A_24_P944383	3.92	0.0465	WWTR1		WW domain containing transcription regulator 1
A_23_P154605	3.01	0.0466	SULF2		sulfatase 2
A_24_P280113	2.57	0.0466	IL13RA1		interleukin 13 receptor, alpha 1
A_24_P161144	-2.08	0.0467	MGC46336		hypothetical protein MGC46336
A_24_P341517	-2.02	0.0467	ZNF154		zinc finger protein 154
A_24_P329777	-1.97	0.0467	ATAD1		ATPase family, AAA domain containing 1
A_23_P66497	-1.75	0.0467	CACNG5		calcium channel, voltage-dependent, gamma subunit 5
A_24_P254789	6.61	0.0467	COL14A1		collagen, type XIV, alpha 1 (undulin)
A_23_P65388	2.95	0.0467	CLEC14A		C-type lectin domain family 14, member A
A_24_P880043	2.49	0.0468	PCGF5		polycomb group ring finger 5
A_32_P227648	-1.83	0.0468	THC2376828
A_24_P86968	1.52	0.0468	CD3E		CD3e molecule, epsilon (CD3-TCR complex)
A_24_P401100	2.86	0.0468	A_24_P401100
A_23_P100441	3.02	0.0468	NIP30		NEFA-interacting nuclear protein NIP30
A_23_P389118	8.14	0.0468	TMEM16F		transmembrane protein 16F
A_32_P221799	-1.91	0.0468	HIST1H2AM		histone cluster 1, H2am
A_24_P199929	-1.73	0.0468	VPS54		vacuolar protein sorting 54 homolog (S. cerevisiae)
A_23_P75470	-1.51	0.0468	SCYL1		SCY1-like 1 (S. cerevisiae)
A_23_P42768	-1.92	0.0469	FLJ37078		hypothetical protein FLJ37078
A_24_P612656	2.58	0.0469	LOC402214
A_23_P391778	2.4	0.047	MACF1		microtubule-actin crosslinking factor 1
A_23_P71389	-1.9	0.047	MTMR9		myotubularin related protein 9
A_24_P410737	5	0.047	SLAIN2		SLAIN motif family, member 2
A_32_P231391	4.4	0.047	LDHA		lactate dehydrogese A
A_23_P137731	-2.2	0.047	HRPT2		cell division cycle 73, Paf1/R polymerase II complex component, homolog (S. cerevisiae)
A_32_P14744	3.44	0.047	RPS15A		ribosomal protein S15a
A_24_P944756	-1.63	0.047	EFCBP1		EF-hand calcium binding protein 1
A_24_P263330	-1.58	0.047	WDR72		WD repeat domain 72
A_23_P73493	2.74	0.047	CETN2		centrin, EF-hand protein, 2
A_23_P257296	-3.15	0.047	TFF3		trefoil factor 3 (intestil)
A_32_P49848	-2.03	0.047	RHOQ		ras homolog gene family, member Q
A_23_P37497	2.48	0.047	MYO1E		myosin IE
A_23_P129569	-2.34	0.047	PALB2		partner and localizer of BRCA2
A_24_P178523	-2.11	0.047	A_24_P178523
A_23_P166336	-2.67	0.047	TMEM191A		transmembrane protein 191A
A_23_P256735	1.92	0.047	PGCP		plasma glutamate carboxypeptidase
A_32_P155802	-2.11	0.047	AGPAT1		1-acylglycerol-3-phosphate O-acyltransferase 1 (lysophosphatidic acid acyltransferase, alpha)
A_32_P49199	-2.03	0.047	AL137566
A_24_P126060	-2	0.047	DDX3X		DEAD (Asp-Glu-Ala-Asp) box polypeptide 3, X-linked
A_23_P43779	3.58	0.047	COPS4		COP9 constitutive photomorphogenic homolog subunit 4 (Arabidopsis)
A_24_P188878	3.24	0.047	RPL34		ribosomal protein L34
A_23_P137057	4.86	0.047	SLC25A5		solute carrier family 25 (mitochondrial carrier; adenine nucleotide translocator), member 5
A_23_P429527	-2.29	0.047	MGC35023		hypothetical protein LOC643406
A_32_P137299	-1.7	0.047	THC2436639
A_32_P77571	6.12	0.047	AK024584
A_23_P150325	5.17	0.047	AD031		transmembrane protein 133
A_23_P125423	3.29	0.047	C1R		complement component 1, r subcomponent
A_24_P872359	-1.36	0.047	A_24_P872359
A_32_P95397	3.82	0.047	ITGB1		integrin, beta 1 (fibronectin receptor, beta polypeptide, antigen CD29 includes MDF2, MSK12)
A_32_P53049	3.45	0.0471	SUI1		eukaryotic translation initiation factor 1
A_23_P383278	-2.45	0.0471	PYCRL		pyrroline-5-carboxylate reductase-like
A_24_P126691	3.42	0.0471	A_24_P126691
A_24_P75158	4.69	0.0471	PTAR1		protein prenyltransferase alpha subunit repeat containing 1
A_24_P186944	2.49	0.0471	CD387301		similar to ribosomal protein L9
A_23_P9061	2.84	0.0471	EIF3H		eukaryotic translation initiation factor 3, subunit H
A_24_P49731	-2.39	0.0472	NFYB		nuclear transcription factor Y, beta
A_23_P143178	-2.77	0.0472	LBP		lipopolysaccharide binding protein
A_24_P576650	-1.67	0.0472	ALB		albumin
A_23_P308731	-2.5	0.0472	RHBDL4		rhomboid, veinlet-like 3 (Drosophila)
A_24_P542375	5.58	0.0473	PTMA		prothymosin, alpha (gene sequence 28)
A_23_P206435	-1.44	0.0473	GAS8		growth arrest-specific 8
A_23_P326296	-1.88	0.0473	U2AF1L3		U2 small nuclear R auxiliary factor 1-like 4
A_23_P151267	3.74	0.0473	EPLIN		LIM domain and actin binding 1
A_23_P72180	-1.93	0.0473	CAND1		cullin-associated and neddylation-dissociated 1
A_23_P11936	-2	0.0474	SOC		UBX domain containing 5
A_23_P252335	1.71	0.0474	C21orf45		chromosome 21 open reading frame 45
A_24_P92661	3.5	0.0474	A_24_P92661
A_23_P108331	-1.95	0.0475	SGTA		small glutamine-rich tetratricopeptide repeat (TPR)-containing, alpha
A_23_P106720	-1.62	0.0476	TBL3		transducin (beta)-like 3
A_24_P273143	3.71	0.0476	MGC4677		chromosome 2 open reading frame 59
A_23_P99044	2.1	0.0476	KRT71		keratin 71
A_23_P336565	-1.6	0.0478	MGC35361		hypothetical MGC35361
A_23_P88602	4.28	0.0479	MEIS2		Meis homeobox 2
A_24_P195205	-2.13	0.0479	ENST00000361429
A_24_P289139	2.28	0.0479	SH3KBP1		SH3-domain kise binding protein 1
A_23_P125016	2.04	0.0479	A_23_P125016
A_24_P298616	2.78	0.0479	A_24_P298616
A_24_P853410	-1.37	0.0479	A_24_P853410
A_24_P754185	2.8	0.0479	KIAA1109		KIAA1109
A_24_P367399	2.99	0.0479	ENST00000333638
A_23_P128319	-1.72	0.0481	ATP2B1	ATPase, Ca++ transporting, plasma membrane 1
A_23_P140591	-1.56	0.0481	ABHD2	abhydrolase domain containing 2
A_24_P22981	-1.7	0.0481	ZNF253	zinc finger protein 253
A_24_P116535	-2.27	0.0482	MMP15	matrix metallopeptidase 15 (membrane-inserted)
A_24_P76358	2.44	0.0482	A_24_P76358
A_24_P175427	-2.42	0.0483	MRRF	mitochondrial ribosome recycling factor
A_24_P921103	-1.52	0.0484	AK057576
A_23_P141863	-1.69	0.0484	ZNF544	zinc finger protein 544
A_24_P95198	-1.9	0.0485	KIAA0515	KIAA0515
A_24_P67765	-2.01	0.0485	A_24_P67765
A_24_P59062	-1.61	0.0486	GGTL4	gamma-glutamyltransferase-like 4
A_23_P133284	2.7	0.0487	RIOK2	RIO kise 2 (yeast)
A_23_P96035	-2.24	0.0487	A_23_P96035
A_23_P155711	-1.97	0.0487	NEIL3	nei endonuclease VIII-like 3 (E. coli)
A_24_P408341	2.46	0.0487	CRYZL1
A_24_P290134	-1.77	0.0487	A_24_P290134
A_24_P174367	4.74	0.0487	PPP1R2	protein phosphatase 1, regulatory (inhibitor) subunit 2
A_32_P211621	2.18	0.0489	SLC25A24
A_32_P100974	2.94	0.0489	RPL24	ribosomal protein L24
A_23_P27556	-1.7	0.049	EMR1	egf-like module containing, mucin-like, hormone receptor-like 1
A_32_P144629	-1.99	0.049	THC2339084
A_23_P431789	3.37	0.049	ARF4	ADP-ribosylation factor 4
A_24_P621023	4.86	0.049	CA438977
A_23_P21644	3.02	0.049	DHRS8	hydroxysteroid (17-beta) dehydrogese 11
A_24_P70117	-2.21	0.049	DTWD1	DTW domain containing 1
A_23_P336670	1.83	0.049	C3orf17	chromosome 3 open reading frame 17
A_32_P122639	-1.75	0.049	SLC35F2	solute carrier family 35, member F2
A_32_P21742	-1.98	0.049	BM991936
A_32_P875758	2.35	0.049	AB046850
A_24_P129232	5.21	0.049	TDE2	serine incorporator 1
A_24_P32151	-1.37	0.049	FAM101B	family with sequence similarity 101, member B
A_23_P53257	3.17	0.049	AVIL	advillin
A_23_P35399	2.71	0.049	ANXA11	annexin A11
A_23_P256142	-2.56	0.049	FLJ12666	chromosome 1 open reading frame 108
A_23_P202071	2.42	0.0491	CUGBP2	CUG triplet repeat, R binding protein 2
A_32_P1614	-2.83	0.0491	AK023018
A_24_P191417	3.6	0.0491	NAB1	NGFI-A binding protein 1 (EGR1 binding protein 1)
A_23_P166964	-1.62	0.0491	TFDP2	transcription factor Dp-2 (E2F dimerization partner 2)
A_32_P183047	2.99	0.0491	THC2290251
A_24_P599225	-2.81	0.0492	A_24_P599225
A_23_P27584	2.84	0.0492	MYADM	myeloid-associated differentiation marker
A_24_P192183	5.57	0.0492	SEC63	SEC63 homolog (S. cerevisiae)
A_24_P134727	-1.97	0.0493	TFAM	transcription factor A, mitochondrial
A_24_P132470	3.39	0.0494	FAM62B	family with sequence similarity 62 (C2 domain containing) member B
A_24_P169493	2.19	0.0494	A_24_P169493
A_23_P130455	-2.02	0.0495	MZF1	myeloid zinc finger 1
A_23_P107644	2.51	0.0495	SNRPD1	small nuclear ribonucleoprotein D1 polypeptide 16kDa
A_23_P77079	-1.99	0.0496	MYEF2	myelin expression factor 2
A_24_P101601	5.25	0.0496	A_24_P101601
A_23_P62605	3.33	0.0498	RPL11	ribosomal protein L11
A_24_P470782	-1.6	0.0498	A_24_P470782
A_24_P682285	-1.69	0.0498	HSPA1A	heat shock 70kDa protein 1A
A_23_P74663	-1.97	0.0498	TAF1A	TATA box binding protein (TBP)-associated factor, R polymerase I, A, 48kDa
A_32_P121350	-2.62	0.0498	RTN1	reticulon 1
A_24_P351304	-3.67	0.0498	IMMT	inner membrane protein, mitochondrial (mitofilin)
A_23_P147822	-2.53	0.0498	EPS8L2	EPS8-like 2
A_24_P413126	2.9	0.0498	TMEPAI	transmembrane, prostate androgen induced R
A_24_P782337	3.82	0.0498	AK026477
A_24_P400616	-1.78	0.0498	A_24_P400616
A_32_P217523	3.28	0.0498	THC2267890
A_24_P652700	-1.73	0.0498	Cep152	centrosomal protein 152kDa
A_32_P194848	-2.37	0.0498	TAGLN2	transgelin 2
A_24_P153511	-1.75	0.0498	OSBPL8	oxysterol binding protein-like 8
A_23_P44734	-1.91	0.0498	USP38	ubiquitin specific peptidase 38
A_23_P126939	-1.53	0.0499	RAB7L1	RAB7, member RAS oncogene family-like 1
A_24_P6921	3.29	0.0499	LOC541471	hypothetical LOC541471
A_32_P94798	2.56	0.0499	ANXA2	annexin A2
A_23_P208143	-1.54	0.0499	ZNF397	zinc finger protein 397
A_23_P408768	-1.76	0.0499	DOT1L	DOT1-like, histone H3 methyltransferase (S. cerevisiae)
A_24_P22488	-2.3	0.05	AXIN1	axin 1
A_23_P121182	1.7	0.05	HPCL2	2-hydroxyacyl-CoA lyase 1
A_23_P39237	4.11	0.05	ZFP36	zinc finger protein 36, C3H type, homolog (mouse)
B, Genes differentially expressed between normal vasculature and tumor vascular subtype A. Probes with positive fold changes have higher expression in the normal vasculature.
Probe name	Fold change	Adjusted P-value	Gene symbol	Gene name
A_23_P57417	-10.99	2.07e-06	MMP11	matrix metallopeptidase 11 (stromelysin 3)
A_23_P30163	19.24	6.71e-06	FLJ13197	hypothetical FLJ13197
A_24_P102151	7.51	1.63e-05	SNRK	SNF related kise
A_24_P399341	23.17	3.48e-05	A_24_P399341
A_23_P202448	18.18	3.53e-05	CXCL12	chemokine (C-X-C motif) ligand 12 (stromal cell-derived factor 1)
A_23_P96590	5.64	7.1e-05	GPRASP1	G protein-coupled receptor associated sorting protein 1
A_24_P870509	9.86	9.69e-05	AF086261	hypothetical LOC644192
A_24_P412156	10.13	0.000141	CXCL12	chemokine (C-X-C motif) ligand 12 (stromal cell-derived factor 1)
A_23_P24843	-3.3	0.000141	MICAL2	microtubule associated monoxygese, calponin and LIM domain containing 2
A_32_P115087	14.12	0.000181	THC2313533
A_24_P168925	8.25	0.000181	CHRDL1	chordin-like 1
A_32_P202502	12.17	0.000204	EFHA2	EF-hand domain family, member A2
A_23_P28434	-3.71	0.000204	VAMP8	vesicle-associated membrane protein 8 (endobrevin)
A_23_P94591	-3.29	0.000211	TMEM141	transmembrane protein 141
A_24_P871940	9.03	0.000211	THC2340695
A_23_P501538	16.73	0.000217	HOXA3	homeobox A3
A_23_P167256	5.84	0.000217	PHF17	PHD finger protein 17
A_23_P164057	11.52	0.000232	MFAP4	microfibrillar-associated protein 4
A_32_P127153	-8.63	0.000237	SORD	sorbitol dehydrogese
A_23_P404667	-10.61	0.000326	BIK	BCL2-interacting killer (apoptosis-inducing)
A_32_P203528	2.46	0.000341	SYCE2	syptonemal complex central element protein 2
A_24_P229884	-6.03	0.000373	BC022385	hypothetical gene supported by BC022385; BC035868; BC048326
A_32_P136776	14.58	0.000672	AK000872	hypothetical LOC644192
A_24_P123601	-6.2	0.000672	DDR1	discoidin domain receptor family, member 1
A_23_P103981	-4.09	0.000708	HIST2H2AA	histone cluster 2, H2aa3
A_23_P58266	-7.87	0.000754	S100P	S100 calcium binding protein P
A_24_P658427	4.78	0.000764	NFIB	nuclear factor I/B
A_23_P422831	4.28	0.000833	C9orf61	chromosome 9 open reading frame 61
A_24_P275073	-3.99	0.000833	ADAMTS14	ADAM metallopeptidase with thrombospondin type 1 motif, 14
A_23_P27795	-3.39	0.000835	SPINT2	serine peptidase inhibitor, Kunitz type, 2
A_23_P121326	-2.4	0.00103	CYB561D2	cytochrome b-561 domain containing 2
A_23_P31073	-12.69	0.00103	MYB	v-myb myeloblastosis viral oncogene homolog (avian)
A_23_P165636	-3.16	0.00108	CAPG	capping protein (actin filament), gelsolin-like
A_23_P107421	-3.74	0.00111	TK1	thymidine kise 1, soluble
A_23_P130194	-2.46	0.00111	PYCR1	pyrroline-5-carboxylate reductase 1
A_23_P166686	3.51	0.00113	AMOTL2	angiomotin like 2
A_23_P151426	3.15	0.00123	FOXO1	forkhead box O1
A_32_P58912	10.11	0.00123	A_32_P58912
A_23_P257111	-4.65	0.00123	FBP1	fructose-1,6-bisphosphatase 1
A_23_P37327	5.02	0.00128	ABCD4	ATP-binding cassette, sub-family D (ALD), member 4
A_23_P59045	-3.35	0.00134	HIST1H2AE	histone cluster 1, H2ae
A_23_P96383	3.92	0.00143	SRPX	sushi-repeat-containing protein, X-linked
A_23_P67288	-1.86	0.0015	CALR	calreticulin
A_23_P169137	-4.26	0.00165	NINJ1	ninjurin 1
A_23_P401547	8.08	0.0017	PVRL3	poliovirus receptor-related 3
A_32_P194032	5.27	0.0017	LONRF1	LON peptidase N-termil domain and ring finger 1
A_24_P414269	-2.08	0.0017	ALG3
A_24_P397928	-2.63	0.00205	CTSB	cathepsin B
A_23_P200477	-3.02	0.00205	ACBD3	acyl-Coenzyme A binding domain containing 3
A_24_P196704	2.74	0.00205	MLL5	myeloid/lymphoid or mixed-lineage leukemia 5 (trithorax homolog, Drosophila)
A_24_P67980	10.05	0.00211	AK054946
A_24_P217848	-2.47	0.00211	HIST1H2AK	histone cluster 1, H2ak
A_23_P140427	-4.46	0.00211	EVL	Eh/Vasp-like
A_32_P127501	3.06	0.00211	AV753543
A_23_P113471	-12.91	0.00211	FAAH2	fatty acid amide hydrolase 2
A_23_P21966	-2.66	0.00211	NSD1	nuclear receptor binding SET domain protein 1
A_23_P413641	-4.45	0.00211	PREX1	phosphatidylinositol 3,4,5-trisphosphate-dependent RAC exchanger 1
A_23_P46936	7.5	0.00216	EGR2	early growth response 2 (Krox-20 homolog, Drosophila)
A_24_P756494	4.49	0.00218	AK057923	hypothetical protein LOC730057
A_23_P315933	-2.69	0.00218	ABHD11	abhydrolase domain containing 11
A_23_P125233	3.7	0.00219	CNN1	calponin 1, basic, smooth muscle
A_23_P379475	-3.5	0.0022	DHCR24	24-dehydrocholesterol reductase
A_24_P136711	4.96	0.0022	BC030757
A_32_P35311	2.93	0.00228	PABPN1	poly(A) binding protein, nuclear 1
A_24_P221206	-2.95	0.00231	TRAPPC5	trafficking protein particle complex 5
A_23_P69738	-4.87	0.00233	RASL11B	RAS-like, family 11, member B
A_23_P71946	-10.09	0.00265	BSPRY	B-box and SPRY domain containing
A_24_P264943	-3.52	0.00273	COMP	cartilage oligomeric matrix protein
A_24_P398572	10.69	0.00273	IGF1	insulin-like growth factor 1 (somatomedin C)
A_23_P201551	-5.23	0.00274	VAV3	vav 3 guanine nucleotide exchange factor
A_23_P153745	-4.18	0.00281	IFI30	interferon, gamma-inducible protein 30
A_23_P428129	6.6	0.00289	CDKN1C	cyclin-dependent kise inhibitor 1C (p57, Kip2)
A_23_P4353	4.66	0.0029	WSB1
A_24_P211565	-3.97	0.0029	C1QTNF6	C1q and tumor necrosis factor related protein 6
A_23_P20502	-2.66	0.00292	SLC39A4	solute carrier family 39 (zinc transporter), member 4
A_23_P214080	8.37	0.00295	EGR1	early growth response 1
A_32_P126467	3.88	0.00305	BC031698	similar to protein immuno-reactive with anti-PTH polyclol antibodies
A_24_P910060	1.78	0.00319	A_24_P910060
A_32_P5480	-3.64	0.0032	LASS6	LAG1 homolog, ceramide synthase 6
A_32_P17145	8.3	0.0032	THC2440409
A_24_P257224	10	0.0032	TPO	thyroid peroxidase
A_23_P501831	2.94	0.00321	C5orf4	chromosome 5 open reading frame 4
A_23_P71017	-5	0.0033	CLDN3	claudin 3
A_23_P100632	-2.9	0.0033	HN1	hematological and neurological expressed 1
A_32_P39944	4.67	0.0033	AK095791
A_24_P359942	5.53	0.0033	RBMS3	R binding motif, single stranded interacting protein
A_23_P129659	2.96	0.0033	ZNF689	zinc finger protein 689
A_23_P371824	-2.63	0.00332	TUFT1	tuftelin 1
A_23_P218369	4.65	0.00343	CCL15	chemokine (C-C motif) ligand 15
A_32_P209582	3.58	0.00353	THC2318614
A_24_P153840	-7.48	0.00359	FGD3	FYVE, RhoGEF and PH domain containing 3
A_23_P386241	-3.39	0.00361	FAM110A	family with sequence similarity 110, member A
A_23_P137856	-4.86	0.00382	MUC1	mucin 1, cell surface associated
A_23_P158725	-2.26	0.00384	SLC16A3	solute carrier family 16, member 3 (monocarboxylic acid transporter 4)
A_24_P408341	3.18	0.00388	CRYZL1
A_32_P87491	-3.32	0.00411	U79293
A_32_P198282	7.52	0.00442	THC2381045
A_24_P24281	-2.74	0.00444	ENST00000344015
A_32_P126259	5.91	0.00444	THC2443836
A_24_P389959	-1.86	0.00462	COPZ1	coatomer protein complex, subunit zeta 1
A_24_P916816	4.75	0.00466	SP100	SP100 nuclear antigen
A_24_P724153	2.33	0.00488	BQ015409
A_23_P52589	-2.58	0.00493	RASSF7	Ras association (RalGDS/AF-6) domain family 7
A_23_P214821	4.89	0.00493	EDN1	endothelin 1
A_23_P318300	3.98	0.00521	ZAK	sterile alpha motif and leucine zipper containing kise AZK
A_23_P54728	-3.65	0.00521	MGC2494	chromosome 16 open reading frame 24
A_23_P348298	-3.39	0.00522	SHD1	SAC3 domain containing 1
A_23_P48936	2.39	0.00522	SMAD3	SMAD family member 3
A_32_P154911	-6.7	0.00522	PRR15	proline rich 15
A_23_P348257	2.32	0.00526	ARK5	NUAK family, SNF1-like kise, 1
A_24_P456452	9.81	0.0054	QKI	quaking homolog, KH domain R binding (mouse)
A_23_P144877	-3.85	0.00542	ATOX1	ATX1 antioxidant protein 1 homolog (yeast)
A_23_P73787	3.39	0.00542	NUDT10	nudix (nucleoside diphosphate linked moiety X)-type motif 10
A_23_P130027	-7.67	0.00545	EPN3	epsin 3
A_32_P40615	1.85	0.00587	HERPUD2	HERPUD family member 2
A_23_P144096	-6.4	0.00673	CISH	cytokine inducible SH2-containing protein
A_23_P334990	-3.66	0.00696	SDS3	suppressor of defective silencing 3 homolog (S. cerevisiae)
A_32_P42236	3.27	0.0071	LOC440234	similar to golgi autoantigen, golgin subfamily a, 8A
A_23_P115022	-3.63	0.00711	TMEM125	transmembrane protein 125
A_23_P156739	-3.34	0.00725	C6orf125	chromosome 6 open reading frame 125
A_23_P101392	-2.27	0.00731	TMEM38A	transmembrane protein 38A
A_23_P107994	-2.33	0.0075	TMEM160	transmembrane protein 160
A_24_P145911	4.21	0.00753	SFRS10	splicing factor, arginine/serine-rich 10 (transformer 2 homolog, Drosophila)
A_24_P706314	4.69	0.00765	HNRPA3	heterogeneous nuclear ribonucleoprotein A3
A_24_P297539	-13.69	0.00765	UBE2C	ubiquitin-conjugating enzyme E2C
A_23_P153026	-3.22	0.00765	GAA	glucosidase, alpha; acid (Pompe disease, glycogen storage disease type II)
A_23_P127948	4.66	0.00765	ADM	adrenomedullin
A_32_P94176	3.64	0.00765	THC2427266
A_23_P29994	3.04	0.00765	RBPJ	recombition sigl binding protein for immunoglobulin kappa J region
A_23_P371495	10.26	0.00765	ARG99	transmembrane and tetratricopeptide repeat containing 1
A_24_P378987	-2.81	0.00765	DHRSX	dehydrogese/reductase (SDR family) X-linked
A_24_P928522	4.12	0.00765	DST	dystonin
A_24_P131622	3.79	0.00767	TU3A	family with sequence similarity 107, member A
A_24_P165965	-2.34	0.00795	TUSC2	tumor suppressor candidate 2
A_23_P106412	4.74	0.00803	AK130644
A_23_P308519	-3.41	0.00822	SLC9A3R1	solute carrier family 9 (sodium/hydrogen exchanger), member 3 regulator 1
A_23_P317800	2.32	0.00842	ANAPC4	aphase promoting complex subunit 4
A_23_P161507	-8.91	0.00866	MTL5	metallothionein-like 5, testis-specific (tesmin)
A_23_P213424	-6.98	0.00881	ENC1	ectodermal-neural cortex (with BTB-like domain)
A_23_P99044	2.4	0.00881	KRT71	keratin 71
A_23_P66948	3.08	0.00901	FAM59A	family with sequence similarity 59, member A
A_23_P434900	-3.36	0.00941	HN1L	hematological and neurological expressed 1-like
A_23_P217643	3	0.00958	F8	coagulation factor VIII, procoagulant component (hemophilia A)
A_23_P200160	8.8	0.00982	CFH	complement factor H
A_23_P501007	6.69	0.00982	EFEMP1	EGF-containing fibulin-like extracellular matrix protein 1
A_23_P79842	-2.78	0.00983	PIGT	phosphatidylinositol glycan anchor biosynthesis, class T
A_23_P160214	-6.63	0.00983	C1orf34	chromosome 1 open reading frame 34
A_23_P50807	-2.2	0.0107	MRPS12	mitochondrial ribosomal protein S12
A_23_P257296	-3.76	0.0107	TFF3	trefoil factor 3 (intestil)
A_23_P140405	3.62	0.0108	CHES1	forkhead box N3
A_23_P208788	-2.8	0.0108	C19orf33	chromosome 19 open reading frame 33
A_24_P373562	-3.71	0.0108	CENTA2	centaurin, alpha 2
A_23_P91081	-6.97	0.0108	TACSTD1	tumor-associated calcium sigl transducer 1
A_23_P136013	4.18	0.0108	A_23_P136013
A_23_P207520	-2.57	0.011	COL1A1	collagen, type I, alpha 1
A_23_P33256	-1.81	0.011	GP9	glycoprotein IX (platelet)
A_32_P2452	4.46	0.011	ARG99	transmembrane and tetratricopeptide repeat containing 1
A_32_P102428	4.54	0.011	AK129982
A_32_P3021	2.21	0.0111	BM989848
A_24_P325992	3.56	0.0111	LIFR	leukemia inhibitory factor receptor alpha
A_32_P171061	-4.38	0.0116	ASCL2	achaete-scute complex homolog 2 (Drosophila)
A_24_P339514	-5.46	0.012	CYP2B6	cytochrome P450, family 2, subfamily B, polypeptide 6
A_23_P432573	1.89	0.012	MRGPRF	MAS-related GPR, member F
A_24_P202555	-5.32	0.012	SIPA1L3	sigl-induced proliferation-associated 1 like 3
A_32_P99432	-3.23	0.012	TRAPPC5	trafficking protein particle complex 5
A_24_P931955	2.46	0.0122	THC2278676
A_32_P129752	-2.31	0.0127	TMEM30B	transmembrane protein 30B
A_32_P116556	-4.87	0.0127	ZNF469	zinc finger protein 469
A_23_P393099	-6.04	0.0127	TFF3	trefoil factor 3 (intestil)
A_23_P401106	1.91	0.0129	PDE2A	phosphodiesterase 2A, cGMP-stimulated
A_23_P45185	4.89	0.0129	FIGF	c-fos induced growth factor (vascular endothelial growth factor D)
A_23_P115064	-2.48	0.0129	CRABP2	cellular retinoic acid binding protein 2
A_23_P401675	-1.85	0.0129	MARVELD2	MARVEL domain containing 2
A_23_P39237	5.03	0.013	ZFP36	zinc finger protein 36, C3H type, homolog (mouse)
A_24_P200603	-1.76	0.0131	PCBD2	pterin-4 alpha-carbinolamine dehydratase/dimerization cofactor of hepatocyte nuclear factor 1 alpha (TCF1) 2
A_23_P27994	-2.53	0.0131	TYROBP	TYRO protein tyrosine kise binding protein
A_23_P168014	-2.6	0.0131	HIST1H2AJ	histone cluster 1, H2aj
A_23_P323685	-2.76	0.0132	HIST1H4H	histone cluster 1, H4h
A_23_P95810	-2.32	0.0133	PKP3	plakophilin 3
A_23_P167168	4.69	0.0133	IGJ	immunoglobulin J polypeptide, linker protein for immunoglobulin alpha and mu polypeptides
A_23_P6344	-2.34	0.0133	SDF2L1	stromal cell-derived factor 2-like 1
A_23_P136753	1.64	0.0133	THC2275252
A_24_P38316	3.17	0.0134	THC2374505
A_23_P36364	-1.54	0.0134	THY1	Thy-1 cell surface antigen
A_24_P696924	4.11	0.0135	BC022398
A_23_P350824	3.17	0.0136	DPYSL2	dihydropyrimidise-like 2
A_24_P144084	2.67	0.0139	A_24_P144084
A_23_P357811	2.68	0.0139	MBNL1	muscleblind-like (Drosophila)
A_24_P67898	2.26	0.0139	MGEA5	meningioma expressed antigen 5 (hyaluronidase)
A_23_P143964	3.31	0.014	SH3BP5	SH3-domain binding protein 5 (BTK-associated)
A_24_P173823	-2.48	0.014	PBX1	pre-B-cell leukemia homeobox 1
A_24_P930391	5.05	0.0143	FOXO1
A_24_P880043	2.74	0.0143	PCGF5	polycomb group ring finger 5
A_32_P186865	4	0.0146	THC2406944
A_23_P5903	4.15	0.0149	SLCO4A1	solute carrier organic anion transporter family, member 4A1
A_23_P81859	-2.48	0.015	HIST1H2AH	histone cluster 1, H2ah
A_23_P394216	-3.21	0.0151	KIAA0329	KIAA0329
A_32_P94801	3.28	0.0151	THC2308876
A_23_P359540	-2.9	0.0157	HIST1H4F	histone cluster 1, H4f
A_23_P52986	2.16	0.0159	VWCE	von Willebrand factor C and EGF domains
A_23_P8812	5.89	0.0162	FABP4	fatty acid binding protein 4, adipocyte
A_23_P62684	1.9	0.0165	AF217973
A_24_P205252	4.63	0.0165	FAM13C1	family with sequence similarity 13, member C1
A_24_P944154	4.28	0.0166	MCTP2	multiple C2 domains, transmembrane 2
A_24_P376070	2.14	0.0168	TNAP	TRAFs and NIK-associated protein
A_23_P33356	5.95	0.0168	ADAMTS9	ADAM metallopeptidase with thrombospondin type 1 motif, 9
A_23_P358555	-2.47	0.0168	LSMD1	LSM domain containing 1
A_32_P224449	2.22	0.0173	THC2375353
A_23_P355295	2.7	0.0173	FMO2	flavin containing monooxygese 2 (non-functiol)
A_32_P1869	-1.6	0.0175	A_32_P1869
A_24_P273157	-4.07	0.0175	OBSCN	obscurin, cytoskeletal calmodulin and titin-interacting RhoGEF
A_23_P97606	2.2	0.0175	GSTM5	glutathione S-transferase M5
A_23_P57089	-1.94	0.0176	TMEPAI	transmembrane, prostate androgen induced R
A_23_P100001	-2.39	0.0177	LOC400451	hypothetical gene supported by AK075564; BC060873
A_23_P3663	-2.14	0.0178	MGC15416	chromosome 16 open reading frame 14
A_24_P247823	6.12	0.0178	AK090480
A_23_P312181	-2.94	0.0178	TCEB2	transcription elongation factor B (SIII), polypeptide 2 (18kDa, elongin B)
A_23_P63232	-1.96	0.0178	CREB3L4	cAMP responsive element binding protein 3-like 4
A_23_P111701	2.62	0.0178	GNG11	guanine nucleotide binding protein (G protein), gamma 11
A_23_P310094	12.24	0.0178	SYNPO2	syptopodin 2
A_23_P138706	5.23	0.0178	ADRA2A	adrenergic, alpha-2A-, receptor
A_23_P426305	7.65	0.0178	AOC3	amine oxidase, copper containing 3 (vascular adhesion protein 1)
A_23_P52227	5.56	0.0179	GDF10	growth differentiation factor 10
A_23_P63798	4.19	0.018	KLF6	Kruppel-like factor 6
A_23_P100754	-1.57	0.018	SMURF2	SMAD specific E3 ubiquitin protein ligase 2
A_23_P37856	2.64	0.018	HBA1	hemoglobin, alpha 1
A_23_P105144	-3.04	0.0182	SCUBE2	sigl peptide, CUB domain, EGF-like 2
A_23_P211468	2.84	0.0187	AA837799
A_24_P637982	-3.33	0.0187	FLJ45459	chromosome 1 open reading frame 122
A_23_P253434	-1.73	0.0191	FNDC3B	fibronectin type III domain containing 3B
A_23_P119562	4.55	0.0192	DF	complement factor D (adipsin)
A_23_P115124	-2.98	0.0193	TRIM11	tripartite motif-containing 11
A_24_P40165	-2.42	0.0193	PIGT	phosphatidylinositol glycan anchor biosynthesis, class T
A_24_P259276	-1.8	0.0193	ZDHHC24	zinc finger, DHHC-type containing 24
A_23_P157736	2.68	0.0193	C9orf67	phosphatidic acid phosphatase type 2 domain containing 3
A_23_P166779	4.38	0.0193	LOH3CR2A	loss of heterozygosity, 3, chromosomal region 2, gene A
A_23_P122210	4.52	0.0193	FLJ11292	hypothetical protein FLJ11292
A_23_P81993	-1.82	0.0194	C6orf1	chromosome 6 open reading frame 1
A_23_P380848	-2.98	0.0194	TXNL5	thioredoxin domain containing 17
A_23_P398854	-3.6	0.0195	DOK7	docking protein 7
A_23_P97700	3.54	0.0195	TXNIP	thioredoxin interacting protein
A_23_P170733	1.96	0.0198	ANTXR2	anthrax toxin receptor 2
A_23_P368996	-3.42	0.0203	LRRC56	leucine rich repeat containing 56
A_23_P120883	-3.98	0.0204	HMOX1	heme oxygese (decycling) 1
A_23_P218295	-1.32	0.0206	VPS4A	vacuolar protein sorting 4 homolog A (S. cerevisiae)
A_24_P166407	-2.79	0.0207	HIST1H4B	histone cluster 1, H4b
A_32_P161554	2.99	0.0207	THC2280139
A_24_P109661	-3.6	0.0207	A_24_P109661
A_23_P124084	-2.4	0.0212	LOXL1	lysyl oxidase-like 1
A_23_P64919	4.42	0.0212	FLJ22655	hypothetical protein FLJ22655
A_32_P214005	-2.69	0.0212	BC090057	hypothetical protein LOC790955
A_24_P615462	2.44	0.0212	A_24_P615462
A_24_P169873	4.61	0.0212	IGHA2	immunoglobulin heavy constant alpha 2 (A2m marker)
A_24_P926760	1.96	0.0212	NKTR	tural killer-tumor recognition sequence
A_24_P921823	3.06	0.0216	THC2399438
A_23_P79360	2.14	0.0216	NOSTRIN	nitric oxide synthase trafficker
A_23_P117225	2.05	0.0216	ERCC5	excision repair cross-complementing rodent repair deficiency, complementation group 5 (xeroderma pigmentosum, complementation group G (Cockayne syndrome))
A_24_P310864	-3.03	0.0216	CCDC24	coiled-coil domain containing 24
A_23_P90510	-1.86	0.0216	REEP6	receptor accessory protein 6
A_32_P115130	-2.24	0.0216	MRPL41	mitochondrial ribosomal protein L41
A_23_P372234	-5.7	0.0216	CA12	carbonic anhydrase XII
A_24_P686992	2.83	0.0216	ANKRD36	ankyrin repeat domain 36
A_32_P169406	1.79	0.0216	CR615016	hypothetical gene supported by BC009385
A_24_P222176	2.7	0.0217	LOC283701	hypothetical protein LOC283701
A_23_P143348	-2.99	0.0217	OVOL2	ovo-like 2 (Drosophila)
A_23_P395374	-2.37	0.0217	HIST1H4D	histone cluster 1, H4d
A_32_P87631	3.79	0.0217	BC017507
A_23_P26457	2.48	0.0217	HBA2	hemoglobin, alpha 2
A_23_P391689	-2.18	0.0217	STXBP2	syntaxin binding protein 2
A_32_P145385	4.75	0.022	UBR2	ubiquitin protein ligase E3 component n-recognin 2
A_23_P12463	-2.07	0.0221	QSCN6	quiescin Q6 sulfhydryl oxidase 1
A_23_P153757	-2.7	0.0221	LSM4	LSM4 homolog, U6 small nuclear R associated (S. cerevisiae)
A_32_P169131	-1.72	0.0225	ALG1	asparagine-linked glycosylation 1 homolog (S. cerevisiae, beta-1,4-mannosyltransferase)
A_23_P129925	3.64	0.0226	SLFN11	schlafen family member 11
A_24_P252895	-1.75	0.0227	PHEMX	tetraspanin 32
A_24_P32085	2.87	0.0227	MOBKL2B	MOB1, Mps One Binder kise activator-like 2B (yeast)
A_24_P181585	-3.25	0.0231	LRRC59	leucine rich repeat containing 59
A_23_P64873	4.46	0.0233	DCN	decorin
A_32_P187349	3.3	0.0239	THC2415323
A_23_P120364	-2.62	0.0239	C20orf149	chromosome 20 open reading frame 149
A_23_P205489	-3.26	0.0239	SLC7A8	solute carrier family 7 (cationic amino acid transporter, y+ system), member 8
A_24_P391230	6.4	0.0239	CYYR1	cysteine/tyrosine-rich 1
A_24_P595877	4.66	0.0239	SFRS12	splicing factor, arginine/serine-rich 12
A_32_P197561	4.01	0.0239	AK123757
A_32_P103669	3.28	0.0239	GOLGA8E	golgi autoantigen, golgin subfamily a, 8E
A_23_P30813	-1.8	0.0241	HIST1H4K	histone cluster 1, H4k
A_23_P70480	-2.63	0.0241	HIST1H4L	histone cluster 1, H4l
A_23_P205057	-3.22	0.0243	PCDH17
A_23_P74088	-1.92	0.0249	MMP23B	matrix metallopeptidase 23B
A_23_P103433	-2.58	0.0252	NOR1	chromosome 1 open reading frame 102
A_24_P6725	2.95	0.0255	LOC400986
A_32_P45375	3.98	0.0259	UBE3A	ubiquitin protein ligase E3A (human papilloma virus E6-associated protein, Angelman syndrome)
A_23_P73763	-2	0.026	LAGE3	L antigen family, member 3
A_32_P90047	-2.51	0.0262	BC062790	hypothetical gene supported by BC038466; BC062790
A_23_P151805	2.46	0.0263	FBLN5	fibulin 5
A_32_P233256	3.62	0.0263	THC2412206
A_32_P122951	2.13	0.0268	A_32_P122951
A_23_P385835	-1.84	0.0272	GPR27	G protein-coupled receptor 27
A_23_P13929	2.05	0.0273	NRIP2	nuclear receptor interacting protein 2
A_23_P214627	-2.63	0.0274	AIF1	allograft inflammatory factor 1
A_23_P10127	3.19	0.0274	SFRP1	secreted frizzled-related protein 1
A_24_P110601	-2.64	0.0276	A_24_P110601
A_24_P925211	6.9	0.0278	AK125129
A_23_P32463	-2.74	0.0278	EXOSC4	exosome component 4
A_23_P47226	-1.64	0.0284	YIF1	Yip1 interacting factor homolog A (S. cerevisiae)
A_23_P17095	4.58	0.0287	TFPI	tissue factor pathway inhibitor (lipoprotein-associated coagulation inhibitor)
A_23_P204277	-2.35	0.0287	H2AFJ	H2A histone family, member J
A_23_P93623	-1.92	0.0287	ATP6V1F	ATPase, H+ transporting, lysosomal 14kDa, V1 subunit F
A_23_P9688	2.65	0.0287	DNCLI2	dynein, cytoplasmic 1, light intermediate chain 2
A_23_P125253	2.31	0.0288	LDB2	LIM domain binding 2
A_24_P212152	-2.28	0.0289	FAM128B	family with sequence similarity 128, member B
A_23_P40295	-3.01	0.029	C20orf103	chromosome 20 open reading frame 103
A_23_P257971	2.74	0.029	AKR1C1	aldo-keto reductase family 1, member C1 (dihydrodiol dehydrogese 1; 20-alpha (3-alpha)-hydroxysteroid dehydrogese)
A_24_P475115	1.92	0.0291	A_24_P475115
A_23_P27023	-5.1	0.0294	RAB11FIP4	RAB11 family interacting protein 4 (class II)
A_23_P352535	2.97	0.0294	PPP1R16B	protein phosphatase 1, regulatory (inhibitor) subunit 16B
A_23_P50946	-2.42	0.0296	RAMP1	receptor (G protein-coupled) activity modifying protein 1
A_23_P64343	-2.81	0.0301	TIMM10	translocase of inner mitochondrial membrane 10 homolog (yeast)
A_23_P77468	2.34	0.0301	FLJ14327	hypothetical protein FLJ14327
A_23_P167212	-3.59	0.0302	QDPR	quinoid dihydropteridine reductase
A_23_P24444	-1.75	0.0302	DHCR7	7-dehydrocholesterol reductase
A_24_P245838	3.81	0.0302	MGAT3	mannosyl (beta-1,4-)-glycoprotein beta-1,4-N-acetylglucosaminyltransferase
A_23_P100711	3.01	0.0302	PMP22	peripheral myelin protein 22
A_23_P301304	3.05	0.0302	FGFR1
A_23_P56316	-2.59	0.0303	TIMM13	translocase of inner mitochondrial membrane 13 homolog (yeast)
A_23_P141785	2.42	0.0303	A_23_P141785
A_23_P102258	-2.43	0.0303	MRPL53	mitochondrial ribosomal protein L53
A_23_P160377	-4.41	0.0303	DNALI1	dynein, axonemal, light intermediate chain 1
A_32_P112546	-2.41	0.0304	A_32_P112546
A_23_P44674	-3.12	0.0306	CRIP1	cysteine-rich protein 1 (intestil)
A_24_P332953	-2.2	0.0306	A_24_P332953
A_23_P22224	-1.66	0.0309	EIF4EBP1	eukaryotic translation initiation factor 4E binding protein 1
A_23_P327380	2.23	0.0309	TP63	tumor protein p63
A_23_P4649	-4.34	0.0311	APOC1	apolipoprotein C-I
A_32_P177725	3.57	0.0313	THC2416098
A_23_P217570	6.25	0.0313	CAPN6	calpain 6
[truncated: 1,122 more rows]
